# Supplementary material for: GDPLichi: a DNA Damage Repair-Related Gene Classifier for Predicting Lung Adenocarcinoma Immune Checkpoint Inhibitors Response
Source: Front Oncol. 2021 Dec 2;11:733533. doi: 10.3389/fonc.2021.733533 (PMC8713481; doi:10.3389/fonc.2021.733533)
Supplement: Supplementary File 1 — Gene list of DDR-related genes. [file DataSheet_1.csv]

	HR	X.95.	CI.	Likelihood.test	Likelihood.Pvalue	Wald.test	Wald.Pvalue	Logrank.test	Logrank.Pvalue
NBN	0.46	1.6	(1.2-2.1)	9.6	0.0019	9.5	0.002	9.7	0.0019
PARPBP	0.36	1.4	(1.1-1.9)	6	0.014	6	0.015	6	0.014
RNF168	0.3	1.4	(1-1.8)	4.1	0.042	4.1	0.043	4.1	0.042
XRCC2	0.33	1.4	(1-1.9)	5	0.025	5	0.025	5.1	0.024
XRCC5	0.51	1.7	(1.2-2.2)	12	0.00064	11	0.00076	12	0.00067
EXO1	0.46	1.6	(1.2-2.1)	9.5	0.002	9.4	0.0022	9.6	0.002
MSH3	0.31	1.4	(1-1.8)	4.5	0.034	4.5	0.034	4.5	0.034
POLD1	0.38	1.5	(1.1-2)	6.4	0.011	6.4	0.012	6.4	0.011
POLD2	0.41	1.5	(1.1-2)	7.6	0.0057	7.5	0.0063	7.6	0.0059
RFC2	0.44	1.6	(1.2-2.1)	8.7	0.0032	8.5	0.0036	8.6	0.0034
RPA3	0.33	1.4	(1-1.9)	4.9	0.027	4.8	0.028	4.9	0.028
BLM	0.34	1.4	(1-1.9)	5.2	0.023	5.2	0.023	5.2	0.023
BRCA1	0.41	1.5	(1.1-2)	7.8	0.0053	7.7	0.0055	7.8	0.0052
BRCA2	0.32	1.4	(1-1.8)	4.5	0.034	4.5	0.034	4.5	0.033
BRIP1	0.3	1.3	(1-1.8)	4.1	0.043	4.1	0.044	4.1	0.043
CDK7	0.3	1.4	(1-1.8)	4.1	0.043	4	0.045	4.1	0.044
CHAF1A	0.31	1.4	(1-1.8)	4.4	0.037	4.3	0.037	4.4	0.036
CHEK1	0.39	1.5	(1.1-2)	7	0.0081	6.9	0.0085	7	0.0081
DCLRE1A	0.32	1.4	(1-1.8)	4.5	0.033	4.5	0.034	4.5	0.034
DCLRE1B	0.39	1.5	(1.1-2)	6.8	0.0092	6.7	0.0094	6.8	0.009
DUT	0.56	1.7	(1.3-2.3)	14	2e-04	14	0.00024	14	2e-04
FANCA	0.31	1.4	(1-1.8)	4.4	0.035	4.4	0.036	4.4	0.036
FANCC	0.38	1.5	(1.1-2)	6.6	0.01	6.6	0.01	6.7	0.0098
FANCD2	0.46	1.6	(1.2-2.1)	9.6	0.002	9.4	0.0021	9.6	0.0019
FANCI	0.38	1.5	(1.1-1.9)	6.4	0.012	6.3	0.012	6.4	0.011
FANCL	0.46	1.6	(1.2-2.1)	9.7	0.0019	9.6	0.002	9.7	0.0018
FEN1	0.3	1.3	(1-1.8)	4	0.046	3.9	0.047	4	0.046
GADD45G	-0.4	0.67	(0.5-0.9)	7.1	0.0078	7	0.0082	7.1	0.0078
GEN1	0.46	1.6	(1.2-2.1)	9.5	0.0021	9.4	0.0021	9.6	0.002
MGMT	-0.36	0.7	(0.52-0.93)	5.8	0.016	5.8	0.016	5.9	0.015
MPLKIP	0.42	1.5	(1.1-2)	7.8	0.0053	7.6	0.0058	7.7	0.0054
NEIL3	0.51	1.7	(1.2-2.2)	12	0.00069	11	0.00081	11	0.00071
NUDT1	0.37	1.5	(1.1-2)	6.2	0.013	6.1	0.014	6.1	0.013
NUDT15	0.31	1.4	(1-1.8)	4.3	0.039	4.2	0.04	4.2	0.04
RRM1	0.39	1.5	(1.1-2)	6.8	0.0092	6.7	0.0095	6.8	0.009
RRM2	0.5	1.6	(1.2-2.2)	11	0.00093	11	0.0011	11	0.00095
PALB2	0.34	1.4	(1-1.9)	5.3	0.022	5.2	0.022	5.3	0.022
POLE2	0.33	1.4	(1-1.9)	5	0.025	5	0.025	5	0.025
POLH	-0.32	0.73	(0.54-0.97)	4.6	0.032	4.6	0.033	4.6	0.032
POLQ	0.35	1.4	(1.1-1.9)	5.5	0.019	5.4	0.02	5.5	0.019
PRPF19	0.3	1.4	(1-1.8)	4.1	0.044	4	0.045	4	0.045
RAD1	-0.35	0.71	(0.53-0.95)	5.5	0.019	5.4	0.02	5.5	0.019
RAD17	-0.31	0.73	(0.55-0.98)	4.3	0.037	4.3	0.039	4.3	0.038
RAD23A	0.43	1.5	(1.1-2.1)	8.1	0.0044	7.9	0.0049	8	0.0046
RAD23B	0.33	1.4	(1-1.9)	5	0.025	5	0.026	5	0.025
RAD51	0.41	1.5	(1.1-2)	7.5	0.0061	7.4	0.0065	7.5	0.0061
RAD54B	0.35	1.4	(1.1-1.9)	5.7	0.017	5.6	0.018	5.7	0.017
RECQL	0.38	1.5	(1.1-2)	6.5	0.011	6.5	0.011	6.6	0.01
REV1	-0.35	0.71	(0.53-0.95)	5.3	0.021	5.3	0.022	5.3	0.021
RRM2B	-0.32	0.72	(0.54-0.97)	4.7	0.03	4.7	0.031	4.7	0.03
TDG	0.32	1.4	(1-1.8)	4.6	0.032	4.6	0.033	4.6	0.032
TYMS	0.52	1.7	(1.3-2.3)	12	0.00044	12	0.00049	12	0.00043
UBE2N	0.3	1.3	(1-1.8)	4	0.045	4	0.047	4	0.046
UBE2T	0.39	1.5	(1.1-2)	6.8	0.0092	6.7	0.0097	6.8	0.0093
UBE2V2	0.43	1.5	(1.1-2.1)	8.1	0.0044	8	0.0047	8.1	0.0044
UNG	0.36	1.4	(1.1-1.9)	5.8	0.016	5.8	0.016	5.8	0.016
RNF4	0.34	1.4	(1-1.9)	5.3	0.022	5.2	0.022	5.3	0.022
BCAS2	0.38	1.5	(1.1-2)	6.5	0.011	6.4	0.011	6.5	0.011
YWHAG	0.63	1.9	(1.4-2.5)	18	2.4e-05	17	3.1e-05	18	2.3e-05
YWHAE	0.33	1.4	(1-1.9)	4.7	0.031	4.6	0.032	4.6	0.031
CDC25A	0.32	1.4	(1-1.8)	4.7	0.031	4.6	0.032	4.6	0.031
CDC25C	0.56	1.8	(1.3-2.4)	14	0.00018	14	0.00022	14	0.00018
TTK	0.61	1.8	(1.4-2.5)	17	4.1e-05	16	5.1e-05	17	3.9e-05
