# Supplementary material for: GDPLichi: a DNA Damage Repair-Related Gene Classifier for Predicting Lung Adenocarcinoma Immune Checkpoint Inhibitors Response
Source: Front Oncol. 2021 Dec 2;11:733533. doi: 10.3389/fonc.2021.733533 (PMC8713481; doi:10.3389/fonc.2021.733533)
Supplement: Supplementary File 2 — Univariate Cox regression result of DDR-related genes. [file DataSheet_2.csv]

	BetaValue	HR	Zscore	Pvalue
DUT	0.60745142376908	1.83574689101223(1.2-2.8)	2.8234916362741	0.00475036653507525
MGMT	-0.52296191556727	0.592762233578949(0.4-0.88)	-2.62133122490773	0.00875871185694226
POLH	-0.429066543996016	0.651116599838969(0.45-0.95)	-2.25068257387845	0.0244056492543056
RAD1	-0.596954940381846	0.550485347226886(0.39-0.78)	-3.31952731011293	0.000901699844957595
RAD17	-0.555351708637532	0.573870390525516(0.4-0.83)	-2.9603344228783	0.00307305259640249
TYMS	0.797797176246256	2.22064384975117(1.3-3.9)	2.74601634217637	0.00603237586691205
YWHAG	0.487390816887319	1.62806275948141(1.1-2.5)	2.24605539170452	0.0247004601395218
