# Supplementary material for: GDPLichi: a DNA Damage Repair-Related Gene Classifier for Predicting Lung Adenocarcinoma Immune Checkpoint Inhibitors Response
Source: Front Oncol. 2021 Dec 2;11:733533. doi: 10.3389/fonc.2021.733533 (PMC8713481; doi:10.3389/fonc.2021.733533)
Supplement: Supplementary File 3 — Multivariate Cox regression result of DDR-related genes. [file DataSheet_3.csv]

ID	Description	setSize	enrichmentScore	NES	pvalue	p.adjust	qvalues	rank	leading_edge	core_enrichment
R-HSA-420499	Class C/3 (Metabotropic glutamate/pheromone receptors)	37	-0.609315414534198	-1.69021107847826	0.00152671755725191	0.0255707762557078	0.0170343667387647	6516	tags=51%	list=21%	signal=41%	TAS2R10/TAS1R1/TAS2R38/GPRC6A/TAS2R31/GRM6/TAS2R4/GRM3/TAS2R30/TAS2R39/GABBR2/TAS2R43/TAS2R41/TAS2R3/TAS2R46/GRM7/TAS2R50/TAS2R13/CASR
R-HSA-5683826	Surfactant metabolism	28	-0.737062962228858	-1.95007001038216	0.00155038759689922	0.0255707762557078	0.0170343667387647	2333	tags=43%	list=8%	signal=40%	ADRA2A/SLC34A2/ABCA3/SFTA3/SFTPA2/SFTPA1/CTSH/DMBT1/SFTPB/NAPSA/SFTPD/SFTPC
R-HSA-5687613	Diseases associated with surfactant metabolism	10	-0.917721979734675	-1.93221018474877	0.00172117039586919	0.0255707762557078	0.0170343667387647	2333	tags=80%	list=8%	signal=74%	SLC34A2/ABCA3/SFTA3/SFTPA2/SFTPA1/SFTPB/SFTPD/SFTPC
R-HSA-2514853	Condensation of Prometaphase Chromosomes	11	0.866563849255277	2.01970511044046	0.00233100233100233	0.0255707762557078	0.0170343667387647	2450	tags=73%	list=8%	signal=67%	NCAPG/CCNB2/CCNB1/NCAPH/CDK1/NCAPD2/SMC2/SMC4
R-HSA-446107	Type I hemidesmosome assembly	11	0.829106435344654	1.93240291064966	0.00233100233100233	0.0255707762557078	0.0170343667387647	3818	tags=82%	list=12%	signal=72%	KRT14/LAMC2/LAMA3/ITGA6/LAMB3/COL17A1/PLEC/KRT5/ITGB4
R-HSA-68689	CDC6 association with the ORC:origin complex	11	0.825539242520365	1.92408883479323	0.00233100233100233	0.0255707762557078	0.0170343667387647	3961	tags=73%	list=13%	signal=63%	CDC6/ORC1/ORC6/E2F2/E2F1/MCM8/E2F3/ORC5
R-HSA-5661231	Metallothioneins bind metals	11	0.844575579052674	1.96845692862891	0.00233100233100233	0.0255707762557078	0.0170343667387647	1924	tags=55%	list=6%	signal=51%	MT1H/MT1A/MT1B/MT2A/MT1X/MT1G
R-HSA-2559584	Formation of Senescence-Associated Heterochromatin Foci (SAHF)	10	0.821482937741068	1.85038193260523	0.00237529691211401	0.0255707762557078	0.0170343667387647	988	tags=30%	list=3%	signal=29%	HMGA2/HMGA1/LMNB1
R-HSA-209952	Peptide hormone biosynthesis	13	0.822990514164693	1.97133402996559	0.0024330900243309	0.0255707762557078	0.0170343667387647	3364	tags=62%	list=11%	signal=55%	PCSK1/CGA/CGB8/INHA/CGB5/INHBE/LHB/INHBA
R-HSA-75035	Chk1/Chk2(Cds1) mediated inactivation of Cyclin B:Cdk1 complex	13	0.786236336588117	1.88329563857095	0.0024330900243309	0.0255707762557078	0.0170343667387647	4315	tags=69%	list=14%	signal=60%	CCNB1/CDK1/CDC25C/CHEK1/CHEK2/YWHAG/YWHAZ/SFN/YWHAQ
R-HSA-2299718	Condensation of Prophase Chromosomes	12	0.817964191594109	1.90673049544046	0.00244498777506112	0.0255707762557078	0.0170343667387647	3835	tags=67%	list=12%	signal=58%	CCNB1/PLK1/CDK1/NCAPG2/SMC2/SMC4/NCAPD3/SET
R-HSA-176974	Unwinding of DNA	12	0.909934853420195	2.12112040075878	0.00244498777506112	0.0255707762557078	0.0170343667387647	2777	tags=100%	list=9%	signal=91%	CDC45/GINS4/GINS2/GINS1/MCM4/MCM2/MCM7/MCM6/GINS3/MCM8/MCM5/MCM3
R-HSA-6804116	TP53 Regulates Transcription of Genes Involved in G1 Cell Cycle Arrest	14	0.841942690900644	2.04345158535564	0.00248138957816377	0.0255707762557078	0.0170343667387647	3416	tags=64%	list=11%	signal=57%	CCNA2/E2F7/CCNE1/E2F8/E2F1/CCNE2/CDK2/ARID3A/CCNA1
R-HSA-174411	Polymerase switching on the C-strand of the telomere	14	0.782056735213807	1.89810433973979	0.00248138957816377	0.0255707762557078	0.0170343667387647	3700	tags=71%	list=12%	signal=63%	RFC4/PRIM1/RFC3/PCNA/RFC5/POLA2/RFC2/PRIM2/POLD1/POLD2
R-HSA-5358565	Mismatch repair (MMR) directed by MSH2:MSH6 (MutSalpha)	14	0.754053226525577	1.83013793912495	0.00248138957816377	0.0255707762557078	0.0170343667387647	3700	tags=57%	list=12%	signal=50%	EXO1/PCNA/MSH2/LIG1/MSH6/POLD1/RPA3/POLD2
R-HSA-69091	Polymerase switching	14	0.782056735213807	1.89810433973979	0.00248138957816377	0.0255707762557078	0.0170343667387647	3700	tags=71%	list=12%	signal=63%	RFC4/PRIM1/RFC3/PCNA/RFC5/POLA2/RFC2/PRIM2/POLD1/POLD2
R-HSA-69109	Leading Strand Synthesis	14	0.782056735213807	1.89810433973979	0.00248138957816377	0.0255707762557078	0.0170343667387647	3700	tags=71%	list=12%	signal=63%	RFC4/PRIM1/RFC3/PCNA/RFC5/POLA2/RFC2/PRIM2/POLD1/POLD2
R-HSA-69166	Removal of the Flap Intermediate	14	0.762866142614369	1.85152747970518	0.00248138957816377	0.0255707762557078	0.0170343667387647	3700	tags=64%	list=12%	signal=57%	FEN1/PRIM1/PCNA/DNA2/POLA2/PRIM2/POLD1/RPA3/POLD2
R-HSA-8866910	TFAP2 (AP-2) family regulates transcription of growth factors and their receptors	14	0.799479709432571	1.94039107097901	0.00248138957816377	0.0255707762557078	0.0170343667387647	2551	tags=50%	list=8%	signal=46%	CGA/CGB8/TFAP2B/CGB5/ATAD2/TFAP2A/TGFA
R-HSA-5660526	Response to metal ions	14	0.827523958430892	2.00845635106883	0.00248138957816377	0.0255707762557078	0.0170343667387647	2024	tags=50%	list=7%	signal=47%	MT1H/MT1A/MT1B/MT2A/MT1X/MT1G/SNCB
R-HSA-162658	Golgi Cisternae Pericentriolar Stack Reorganization	14	0.896207739186772	2.17515651034414	0.00248138957816377	0.0255707762557078	0.0170343667387647	590	tags=29%	list=2%	signal=28%	CCNB2/CCNB1/PLK1/CDK1
R-HSA-5358508	Mismatch Repair	15	0.748567598731522	1.85161265317822	0.00251256281407035	0.0255707762557078	0.0170343667387647	3700	tags=53%	list=12%	signal=47%	EXO1/PCNA/MSH2/LIG1/MSH6/POLD1/RPA3/POLD2
R-HSA-69183	Processive synthesis on the lagging strand	15	0.77127265079412	1.90777453055766	0.00251256281407035	0.0255707762557078	0.0170343667387647	3700	tags=67%	list=12%	signal=59%	FEN1/PRIM1/PCNA/DNA2/POLA2/LIG1/PRIM2/POLD1/RPA3/POLD2
R-HSA-156711	Polo-like kinase mediated events	16	0.885903599847917	2.21740774791426	0.00260416666666667	0.0255707762557078	0.0170343667387647	647	tags=56%	list=2%	signal=55%	FOXM1/MYBL2/CCNB2/CDC25A/CCNB1/PLK1/PKMYT1/CDC25C/CENPF
R-HSA-190872	Transport of connexons to the plasma membrane	19	0.813546229272249	2.12304056570522	0.00261780104712042	0.0255707762557078	0.0170343667387647	2264	tags=58%	list=7%	signal=54%	TUBA3C/GJB2/TUBB2B/TUBB3/TUBA3E/TUBA1C/TUBAL3/TUBA1B/TUBB6/TUBB4A/TUBA4A
R-HSA-1362277	Transcription of E2F targets under negative control by DREAM complex	19	0.696820841215729	1.81843251151591	0.00261780104712042	0.0255707762557078	0.0170343667387647	7154	tags=74%	list=23%	signal=57%	CDC6/CDC25A/TOP2A/E2F1/PCNA/RBL1/MYC/LIN9/TFDP1/LIN54/HDAC1/LIN37/E2F4/E2F5
R-HSA-190840	Microtubule-dependent trafficking of connexons from Golgi to the plasma membrane	18	0.802936584553135	2.06799525869846	0.0026246719160105	0.0255707762557078	0.0170343667387647	2264	tags=56%	list=7%	signal=51%	TUBA3C/TUBB2B/TUBB3/TUBA3E/TUBA1C/TUBAL3/TUBA1B/TUBB6/TUBB4A/TUBA4A
R-HSA-6804114	TP53 Regulates Transcription of Genes Involved in G2 Cell Cycle Arrest	18	0.716517617321678	1.84541975530957	0.0026246719160105	0.0255707762557078	0.0170343667387647	4252	tags=56%	list=14%	signal=48%	CCNB1/CDK1/CDC25C/AURKA/PCNA/RBL1/GADD45A/SFN/TFDP1/PRMT1
R-HSA-3232118	SUMOylation of transcription factors	20	0.707366096987416	1.87539793670294	0.00263157894736842	0.0255707762557078	0.0170343667387647	1585	tags=20%	list=5%	signal=19%	CDKN2A/FOXL2/TFAP2B/TFAP2A
R-HSA-69186	Lagging Strand Synthesis	20	0.793894558362183	2.10480573362652	0.00263157894736842	0.0255707762557078	0.0170343667387647	3700	tags=70%	list=12%	signal=62%	FEN1/RFC4/PRIM1/RFC3/PCNA/DNA2/RFC5/POLA2/RFC2/LIG1/PRIM2/POLD1/RPA3/POLD2
R-HSA-5651801	PCNA-Dependent Long Patch Base Excision Repair	21	0.768603312866986	2.05673734010105	0.00263852242744063	0.0255707762557078	0.0170343667387647	5646	tags=76%	list=18%	signal=62%	FEN1/RFC4/RFC3/POLE2/PCNA/RFC5/POLE/RFC2/LIG1/POLD1/RPA3/POLD2/POLE4/POLE3/APEX1/POLD3
R-HSA-389977	Post-chaperonin tubulin folding pathway	22	0.763883633405239	2.07871902051973	0.0026525198938992	0.0255707762557078	0.0170343667387647	2264	tags=45%	list=7%	signal=42%	TUBA3C/TUBB2B/TUBB3/TUBA3E/TUBA1C/TUBAL3/TUBA1B/TUBB6/TUBB4A/TUBA4A
R-HSA-113510	E2F mediated regulation of DNA replication	22	0.759286761721031	2.06620977933825	0.0026525198938992	0.0255707762557078	0.0170343667387647	4094	tags=55%	list=13%	signal=47%	ORC1/CCNB1/CDK1/ORC6/E2F1/PRIM1/MCM8/POLA2/PRIM2/PPP2R1B/ORC5/TFDP1
R-HSA-400508	Incretin synthesis	secretion	and inactivation	23	0.678284181760354	1.88104309289126	0.00265957446808511	0.0255707762557078	0.0170343667387647	2136	tags=26%	list=7%	signal=24%	PCSK1/GCG/GIP/CDX2/GATA4/ISL1
R-HSA-912446	Meiotic recombination	24	0.755878214709241	2.10224511158026	0.00271739130434783	0.0255707762557078	0.0170343667387647	4410	tags=54%	list=14%	signal=46%	PRDM9/RAD51/MND1/BRCA1/BLM/DMC1/PSMC3IP/CDK2/BRCA2/CDK4/RPA3/NBN/RBBP8
R-HSA-174417	Telomere C-strand (Lagging Strand) Synthesis	24	0.775877323171999	2.15786654263046	0.00271739130434783	0.0255707762557078	0.0170343667387647	4715	tags=75%	list=15%	signal=64%	FEN1/RFC4/PRIM1/RFC3/POLE2/PCNA/DNA2/RFC5/POLA2/POLE/RFC2/LIG1/PRIM2/POLD1/RPA3/POLD2/POLE4/POLE3
R-HSA-8874081	MET activates PTK2 signaling	30	0.633135864306806	1.86719612623343	0.00272479564032698	0.0255707762557078	0.0170343667387647	6928	tags=70%	list=23%	signal=54%	LAMC2/COL2A1/LAMA3/MET/LAMB3/FN1/LAMB1/ITGB1/COL5A2/COL5A3/COL11A1/ITGA2/COL3A1/LAMA5/COL5A1/ITGA3/COL11A2/LAMA1/LAMC1/COL1A1/COL1A2
R-HSA-110314	Recognition of DNA damage by PCNA-containing replication complex	30	0.697334988202094	2.05652729858157	0.00272479564032698	0.0255707762557078	0.0170343667387647	4715	tags=50%	list=15%	signal=42%	DTL/RFC4/RFC3/POLE2/PCNA/RFC5/POLE/RFC2/POLD1/RPA3/POLD2/USP1/POLE4/RAD18/POLE3
R-HSA-180786	Extension of Telomeres	30	0.77227286366499	2.27752838011986	0.00272479564032698	0.0255707762557078	0.0170343667387647	4715	tags=73%	list=15%	signal=62%	TERT/FEN1/RFC4/PRIM1/RFC3/POLE2/PCNA/DNA2/RFC5/POLA2/POLE/RFC2/LIG1/PRIM2/POLD1/DKC1/RUVBL1/RPA3/POLD2/POLE4/RUVBL2/POLE3
R-HSA-168274	Export of Viral Ribonucleoproteins from Nucleus	31	0.68385679784779	2.03541916955367	0.00272479564032698	0.0255707762557078	0.0170343667387647	6297	tags=65%	list=21%	signal=51%	NDC1/NUP107/NUP210/RAN/NUP37/NUP205/HSPA1B/HSPA1A/SEH1L/NUP155/NUP85/XPO1/NUP62/NUP54/RAE1/NUP188/NUP93/NUP43/NUP153/NUP50
R-HSA-180746	Nuclear import of Rev protein	31	0.666853206262081	1.98480998299044	0.00272479564032698	0.0255707762557078	0.0170343667387647	9117	tags=81%	list=30%	signal=57%	NDC1/NUP107/NUP210/RAN/NUP37/NUP205/KPNB1/SEH1L/NUP155/NUP85/RCC1/NUP62/NUP54/RAE1/NUP188/NUP93/NUP43/NUP153/NUP50/NPM1/POM121/SEC13/AAAS/NUP160/NUP35
R-HSA-180910	Vpr-mediated nuclear import of PICs	31	0.670831668430586	1.99665140679233	0.00272479564032698	0.0255707762557078	0.0170343667387647	6708	tags=65%	list=22%	signal=50%	HMGA1/NDC1/NUP107/NUP210/NUP37/NUP205/SEH1L/NUP155/NUP85/NUP62/BANF1/PSIP1/NUP54/RAE1/NUP188/NUP93/NUP43/NUP153/NUP50/KPNA1
R-HSA-9619483	Activation of AMPK downstream of NMDARs	29	0.719916265257288	2.10583125467089	0.00275482093663912	0.0255707762557078	0.0170343667387647	2264	tags=38%	list=7%	signal=35%	TUBA3C/TUBB2B/TUBB3/TUBA3E/TUBA1C/TUBAL3/TUBA1B/TUBB6/TUBB4A/PRKAA2/TUBA4A
R-HSA-168271	Transport of Ribonucleoproteins into the Host Nucleus	29	0.662486926305936	1.93784436128458	0.00275482093663912	0.0255707762557078	0.0170343667387647	9117	tags=79%	list=30%	signal=56%	NDC1/NUP107/NUP210/NUP37/NUP205/KPNB1/SEH1L/NUP155/NUP85/NUP62/NUP54/RAE1/NUP188/NUP93/NUP43/NUP153/NUP50/KPNA1/POM121/SEC13/AAAS/NUP160/NUP35
R-HSA-168333	NEP/NS2 Interacts with the Cellular Export Machinery	29	0.670208567295241	1.9604309782529	0.00275482093663912	0.0255707762557078	0.0170343667387647	6297	tags=62%	list=21%	signal=49%	NDC1/NUP107/NUP210/RAN/NUP37/NUP205/SEH1L/NUP155/NUP85/XPO1/NUP62/NUP54/RAE1/NUP188/NUP93/NUP43/NUP153/NUP50
R-HSA-170822	Regulation of Glucokinase by Glucokinase Regulatory Protein	29	0.67454529540276	1.97311636686342	0.00275482093663912	0.0255707762557078	0.0170343667387647	6297	tags=62%	list=21%	signal=49%	GCKR/NDC1/NUP107/NUP210/NUP37/GCK/NUP205/SEH1L/NUP155/NUP85/NUP62/NUP54/RAE1/NUP188/NUP93/NUP43/NUP153/NUP50
R-HSA-5619107	Defective TPR may confer susceptibility towards thyroid papillary carcinoma (TPC)	29	0.67454529540276	1.97311636686342	0.00275482093663912	0.0255707762557078	0.0170343667387647	6297	tags=62%	list=21%	signal=49%	GCKR/NDC1/NUP107/NUP210/NUP37/GCK/NUP205/SEH1L/NUP155/NUP85/NUP62/NUP54/RAE1/NUP188/NUP93/NUP43/NUP153/NUP50
R-HSA-606279	Deposition of new CENPA-containing nucleosomes at the centromere	25	0.778442478986067	2.18369263278343	0.00276243093922652	0.0255707762557078	0.0170343667387647	4003	tags=64%	list=13%	signal=56%	HJURP/CENPA/OIP5/CENPW/CENPI/CENPU/CENPK/CENPM/CENPN/CENPH/CENPO/MIS18A/CENPL/CENPQ/RUVBL1/CENPP
R-HSA-774815	Nucleosome assembly	25	0.778442478986067	2.18369263278343	0.00276243093922652	0.0255707762557078	0.0170343667387647	4003	tags=64%	list=13%	signal=56%	HJURP/CENPA/OIP5/CENPW/CENPI/CENPU/CENPK/CENPM/CENPN/CENPH/CENPO/MIS18A/CENPL/CENPQ/RUVBL1/CENPP
R-HSA-5693554	Resolution of D-loop Structures through Synthesis-Dependent Strand Annealing (SDSA)	25	0.739692651682405	2.0749913289763	0.00276243093922652	0.0255707762557078	0.0170343667387647	4410	tags=60%	list=14%	signal=51%	EXO1/RAD51/RAD51AP1/XRCC2/BRCA1/BRIP1/BLM/RMI2/DNA2/BRCA2/BARD1/NBN/XRCC3/RMI1/RBBP8
R-HSA-5693568	Resolution of D-loop Structures through Holliday Junction Intermediates	32	0.701228472740562	2.1013584814336	0.00276243093922652	0.0255707762557078	0.0170343667387647	5835	tags=62%	list=19%	signal=51%	EXO1/RAD51/RAD51AP1/XRCC2/EME1/BRCA1/BRIP1/BLM/RMI2/DNA2/BRCA2/GEN1/BARD1/NBN/XRCC3/RMI1/RBBP8/RAD51C/SLX1B/TOP3A
R-HSA-69273	Cyclin A/B1/B2 associated events during G2/M transition	25	0.770908591937659	2.16255851679163	0.00276243093922652	0.0255707762557078	0.0170343667387647	3539	tags=48%	list=12%	signal=43%	FOXM1/CCNA2/CCNB2/CDC25A/CCNB1/PLK1/PKMYT1/CDK1/CDC25C/CDK2/CCNA1/PPP2R1B
R-HSA-159227	Transport of the SLBP independent Mature mRNA	32	0.662721703186939	1.98596595255086	0.00276243093922652	0.0255707762557078	0.0170343667387647	6318	tags=62%	list=21%	signal=50%	NDC1/ALYREF/NUP107/NUP210/NUP37/NUP205/SEH1L/NUP155/NUP85/NUP62/NUP54/NCBP1/RAE1/NUP188/NUP93/NUP43/EIF4E/NUP153/NUP50/NCBP2
R-HSA-4085377	SUMOylation of SUMOylation proteins	32	0.638670291781628	1.91389152986025	0.00276243093922652	0.0255707762557078	0.0170343667387647	9117	tags=72%	list=30%	signal=51%	NDC1/NUP107/NUP210/NUP37/NUP205/SEH1L/NUP155/NUP85/NUP62/SUMO2/NUP54/RAE1/NUP188/NUP93/NUP43/NUP153/NUP50/POM121/SUMO1/SEC13/AAAS/NUP160/NUP35
R-HSA-389958	Cooperation of Prefoldin and TriC/CCT in actin and tubulin folding	32	0.732154200222194	2.19403304081658	0.00276243093922652	0.0255707762557078	0.0170343667387647	5107	tags=69%	list=17%	signal=57%	TUBA3C/TUBB2B/TUBB3/TUBA3E/TUBA1C/TUBAL3/CCT6A/TUBA1B/TUBB6/TUBB4A/CCT2/TUBA4A/CCT5/PFDN4/CCT4/TCP1/PFDN2/CCT7/CCT3/VBP1/CCT8/ACTB
R-HSA-389960	Formation of tubulin folding intermediates by CCT/TriC	25	0.75268150418765	2.11142775464639	0.00276243093922652	0.0255707762557078	0.0170343667387647	4065	tags=68%	list=13%	signal=59%	TUBA3C/TUBB2B/TUBB3/TUBA3E/TUBA1C/TUBAL3/CCT6A/TUBA1B/TUBB6/TUBB4A/CCT2/TUBA4A/CCT5/CCT4/TCP1/CCT7/CCT3
R-HSA-5626467	RHO GTPases activate IQGAPs	32	0.673706322213973	2.01888335858197	0.00276243093922652	0.0255707762557078	0.0170343667387647	2264	tags=34%	list=7%	signal=32%	TUBA3C/IQGAP3/TUBB2B/TUBB3/TUBA3E/TUBA1C/TUBAL3/TUBA1B/TUBB6/TUBB4A/TUBA4A
R-HSA-179409	APC-Cdc20 mediated degradation of Nek2A	25	0.676216746839291	1.89692824852145	0.00276243093922652	0.0255707762557078	0.0170343667387647	7870	tags=60%	list=26%	signal=45%	UBE2C/CDC20/BUB1B/MAD2L1/NEK2/BUB3/ANAPC7/UBE2D1/CDC27/ANAPC1/UBE2E1/ANAPC11/RPS27A/UBC/ANAPC5
R-HSA-381042	PERK regulates gene expression	32	0.625151530695764	1.87338010687819	0.00276243093922652	0.0255707762557078	0.0170343667387647	6500	tags=50%	list=21%	signal=39%	IGFBP1/ASNS/CXCL8/EXOSC2/CEBPG/EIF2S1/EXOSC3/EXOSC9/EIF2S2/CEBPB/KHSRP/EXOSC8/DDIT3/ATF4/EXOSC4/EXOSC5
R-HSA-5696397	Gap-filling DNA repair synthesis and ligation in GG-NER	25	0.660636156787534	1.85322146140629	0.00276243093922652	0.0255707762557078	0.0170343667387647	4715	tags=52%	list=15%	signal=44%	RFC4/RFC3/POLE2/PCNA/RFC5/POLE/RFC2/LIG1/POLD1/RPA3/POLD2/POLE4/POLE3
R-HSA-69190	DNA strand elongation	32	0.839973197381335	2.51713224877451	0.00276243093922652	0.0255707762557078	0.0170343667387647	3700	tags=81%	list=12%	signal=72%	CDC45/GINS4/GINS2/GINS1/MCM4/MCM2/MCM7/FEN1/MCM6/RFC4/GINS3/PRIM1/RFC3/PCNA/DNA2/MCM8/RFC5/MCM5/POLA2/RFC2/MCM3/LIG1/PRIM2/POLD1/RPA3/POLD2
R-HSA-156588	Glucuronidation	25	0.785587650943368	2.20373632231005	0.00276243093922652	0.0255707762557078	0.0170343667387647	3654	tags=68%	list=12%	signal=60%	UGT1A10/UGT1A8/UGT2B4/UGT1A7/UGT1A3/UGT1A1/UGT3A1/UGT2B10/UGT3A2/UGT1A6/UGT2B11/UGT1A4/UGT2B28/UGT1A9/UGT1A5/UGDH/UGT2A1
R-HSA-165054	Rev-mediated nuclear export of HIV RNA	32	0.688353611622641	2.06277662165588	0.00276243093922652	0.0255707762557078	0.0170343667387647	6297	tags=66%	list=21%	signal=52%	NDC1/RANBP1/NUP107/NUP210/RAN/NUP37/NUP205/SEH1L/NUP155/RANGAP1/NUP85/RCC1/XPO1/NUP62/NUP54/RAE1/NUP188/NUP93/NUP43/NUP153/NUP50
R-HSA-110373	Resolution of AP sites via the multiple-nucleotide patch replacement pathway	26	0.726351691518386	2.05748071961894	0.00277008310249307	0.0255707762557078	0.0170343667387647	5646	tags=65%	list=18%	signal=53%	FEN1/RFC4/RFC3/POLE2/PCNA/RFC5/POLE/RFC2/LIG1/POLD1/PARP2/RPA3/POLD2/POLE4/POLE3/APEX1/POLD3
R-HSA-2559586	DNA Damage/Telomere Stress Induced Senescence	27	0.688786480265741	1.96123056837559	0.00280112044817927	0.0255707762557078	0.0170343667387647	3791	tags=33%	list=12%	signal=29%	HMGA2/CCNA2/CCNE1/HMGA1/LMNB1/CCNE2/CDK2/CCNA1/NBN
R-HSA-1538133	G0 and Early G1	27	0.754481370211857	2.14828828515697	0.00280112044817927	0.0255707762557078	0.0170343667387647	3416	tags=56%	list=11%	signal=49%	CCNA2/MYBL2/CDC6/CDC25A/CDK1/CCNE1/TOP2A/E2F1/CCNE2/PCNA/CDK2/RBL1/MYC/LIN9/CCNA1
R-HSA-389957	Prefoldin mediated transfer of substrate to CCT/TriC	28	0.722094204277048	2.06409483442816	0.00280112044817927	0.0255707762557078	0.0170343667387647	5107	tags=68%	list=17%	signal=57%	TUBA3C/TUBB2B/TUBB3/TUBA1C/CCT6A/TUBB6/TUBB4A/CCT2/TUBA4A/CCT5/PFDN4/CCT4/TCP1/PFDN2/CCT7/CCT3/VBP1/CCT8/ACTB
R-HSA-75067	Processing of Capped Intronless Pre-mRNA	28	0.629631169844156	1.79979071646399	0.00280112044817927	0.0255707762557078	0.0170343667387647	9980	tags=82%	list=32%	signal=56%	SNRPF/SNRPG/SNRPB/CPSF4/SLBP/CPSF3/CSTF2/CSTF3/NCBP1/CPSF2/SNRPE/NCBP2/SNRPD3/ZNF473/SYMPK/PABPN1/FIP1L1/NUDT21/PAPOLA/LSM11/CPSF1/CPSF7/CLP1
R-HSA-69205	G1/S-Specific Transcription	28	0.751052619296092	2.1468720046367	0.00280112044817927	0.0255707762557078	0.0170343667387647	3416	tags=57%	list=11%	signal=51%	RRM2/CDC6/ORC1/CDC45/TYMS/CDK1/CCNE1/CDT1/TK1/E2F1/FBXO5/PCNA/RBL1/LIN9/DHFR/CCNA1
R-HSA-5693537	Resolution of D-Loop Structures	33	0.697618809113578	2.10180153937246	0.00280898876404494	0.0255707762557078	0.0170343667387647	5835	tags=61%	list=19%	signal=49%	EXO1/RAD51/RAD51AP1/XRCC2/EME1/BRCA1/BRIP1/BLM/RMI2/DNA2/BRCA2/GEN1/BARD1/NBN/XRCC3/RMI1/RBBP8/RAD51C/SLX1B/TOP3A
R-HSA-70263	Gluconeogenesis	33	0.628183512526503	1.89260532598634	0.00280898876404494	0.0255707762557078	0.0170343667387647	6067	tags=58%	list=20%	signal=46%	G6PC/PCK1/GAPDH/TPI1/PGK1/PGAM1/SLC25A13/GPI/PGK2/ENO2/SLC25A10/ALDOA/ENO1/GAPDHS/GOT1/ENO3/MDH1/MDH2/GOT2
R-HSA-68962	Activation of the pre-replicative complex	33	0.806063800789386	2.42852703396035	0.00280898876404494	0.0255707762557078	0.0170343667387647	4715	tags=79%	list=15%	signal=67%	MCM10/CDC6/ORC1/CDC45/ORC6/CDT1/MCM4/MCM2/MCM7/MCM6/DBF4/CDC7/PRIM1/POLE2/MCM8/CDK2/MCM5/POLA2/POLE/GMNN/MCM3/PRIM2/RPA3/ORC5/POLE4/POLE3
R-HSA-159230	Transport of the SLBP Dependant Mature mRNA	33	0.668320321820563	2.0135304020561	0.00280898876404494	0.0255707762557078	0.0170343667387647	6318	tags=64%	list=21%	signal=51%	NDC1/ALYREF/NUP107/NUP210/NUP37/NUP205/SEH1L/NUP155/SLBP/NUP85/NUP62/NUP54/NCBP1/RAE1/NUP188/NUP93/NUP43/EIF4E/NUP153/NUP50/NCBP2
R-HSA-3301854	Nuclear Pore Complex (NPC) Disassembly	33	0.680336838476936	2.04973403199886	0.00280898876404494	0.0255707762557078	0.0170343667387647	6297	tags=58%	list=21%	signal=46%	CCNB2/CCNB1/CDK1/NDC1/NUP107/NUP210/NUP37/NUP205/SEH1L/NUP155/NUP85/NUP62/NUP54/RAE1/NUP188/NUP93/NUP43/NUP153/NUP50
R-HSA-6783310	Fanconi Anemia Pathway	34	0.638026080708305	1.94052704370121	0.00282485875706215	0.0255707762557078	0.0170343667387647	7817	tags=56%	list=25%	signal=42%	EME1/FANCI/UBE2T/FANCB/FANCA/FANCD2/FANCG/RPA3/FANCM/USP1/DCLRE1B/FANCL/SLX1B/FANCC/FANCE/DCLRE1A/RPS27A/MUS81/UBC
R-HSA-8953750	Transcriptional Regulation by E2F6	35	0.659417570334776	2.01938729655589	0.00282485875706215	0.0255707762557078	0.0170343667387647	5934	tags=46%	list=19%	signal=37%	RRM2/RAD51/CHEK1/BRCA1/EZH2/E2F1/CDC7/SUZ12/CBX3/TFDP1/RBBP8/EED/PCGF6/CBX5/RBBP7/E2F6
R-HSA-177243	Interactions of Rev with host cellular proteins	34	0.678033949838817	2.06220914159041	0.00282485875706215	0.0255707762557078	0.0170343667387647	6297	tags=65%	list=21%	signal=51%	NDC1/RANBP1/NUP107/NUP210/RAN/NUP37/NUP205/KPNB1/SEH1L/NUP155/RANGAP1/NUP85/RCC1/XPO1/NUP62/NUP54/RAE1/NUP188/NUP93/NUP43/NUP153/NUP50
R-HSA-190861	Gap junction assembly	36	0.735203951081977	2.27491035178652	0.0028328611898017	0.0255707762557078	0.0170343667387647	2584	tags=53%	list=8%	signal=48%	TUBA3C/GJB3/GJA3/GJB2/GJB5/GJB4/TUBB2B/TUBB3/TUBA3E/GJA10/TUBA1C/TUBAL3/TUBA1B/TUBB6/TUBB4A/GJD4/TUBA4A/GJB6/GJC1
R-HSA-5685938	HDR through Single Strand Annealing (SSA)	36	0.721364947928662	2.23208891225868	0.0028328611898017	0.0255707762557078	0.0170343667387647	4501	tags=50%	list=15%	signal=43%	EXO1/RAD51/BRCA1/BRIP1/BLM/RFC4/RFC3/RMI2/DNA2/RFC5/RFC2/TOPBP1/BARD1/RPA3/NBN/RMI1/RBBP8/RHNO1
R-HSA-157579	Telomere Maintenance	36	0.724662836410483	2.2422934284821	0.0028328611898017	0.0255707762557078	0.0170343667387647	6770	tags=75%	list=22%	signal=59%	TERT/FEN1/RFC4/PRIM1/RFC3/POLE2/PCNA/DNA2/RFC5/POLA2/POLE/RFC2/LIG1/PRIM2/POLD1/DKC1/RUVBL1/RPA3/POLD2/POLE4/RUVBL2/POLE3/POLD3/POLA1/WRAP53/POT1/ACD
R-HSA-3232142	SUMOylation of ubiquitinylation proteins	36	0.603478672834981	1.86731841945938	0.0028328611898017	0.0255707762557078	0.0170343667387647	9117	tags=64%	list=30%	signal=45%	NDC1/NUP107/NUP210/NUP37/NUP205/SEH1L/NUP155/NUP85/NUP62/NUP54/RAE1/NUP188/NUP93/NUP43/NUP153/NUP50/PML/POM121/SUMO1/SEC13/AAAS/NUP160/NUP35
R-HSA-5693616	Presynaptic phase of homologous DNA pairing and strand exchange	38	0.727862633970438	2.2894812780189	0.0028735632183908	0.0255707762557078	0.0170343667387647	4501	tags=55%	list=15%	signal=47%	EXO1/RAD51/XRCC2/CHEK1/BRCA1/BRIP1/BLM/RFC4/RFC3/RMI2/DNA2/RFC5/BRCA2/RFC2/TOPBP1/BARD1/RPA3/NBN/RMI1/RBBP8/RHNO1
R-HSA-168276	NS1 Mediated Effects on Host Pathways	38	0.65263798465431	2.05286324294361	0.0028735632183908	0.0255707762557078	0.0170343667387647	9117	tags=82%	list=30%	signal=57%	KPNA2/NDC1/NUP107/NUP210/NUP37/NUP205/CPSF4/KPNB1/SEH1L/NUP155/NUP85/KPNA7/ISG15/KPNA4/NUP62/NUP54/RAE1/NUP188/NUP93/NUP43/NUP153/NUP50/KPNA1/PABPN1/KPNA3/POM121/EIF2AK2/SEC13/AAAS/NUP160/NUP35
R-HSA-176187	Activation of ATR in response to replication stress	37	0.826893296635002	2.57050768853193	0.00288184438040346	0.0255707762557078	0.0170343667387647	2777	tags=62%	list=9%	signal=57%	MCM10/CLSPN/CDC6/CDC25A/ORC1/CDC45/CDC25C/ORC6/CHEK1/MCM4/MCM2/MCM7/MCM6/RFC4/DBF4/CDC7/RFC3/MCM8/CDK2/RFC5/MCM5/RFC2/MCM3
R-HSA-159231	Transport of Mature mRNA Derived from an Intronless Transcript	39	0.647921439186401	2.04769283722897	0.00288184438040346	0.0255707762557078	0.0170343667387647	9669	tags=82%	list=31%	signal=56%	NDC1/ALYREF/NUP107/NUP210/NUP37/NUP205/CPSF4/SEH1L/NUP155/NUP85/CPSF3/NUP62/NUP54/NCBP1/CPSF2/RAE1/NUP188/NUP93/NUP43/EIF4E/NUP153/NUP50/NCBP2/SYMPK/FIP1L1/POM121/SEC13/AAAS/NUP160/NUP35/CPSF1/NUP98
R-HSA-8864260	Transcriptional regulation by the AP-2 (TFAP2) family of transcription factors	37	0.643950957345311	2.00180711783455	0.00288184438040346	0.0255707762557078	0.0170343667387647	2770	tags=38%	list=9%	signal=34%	CGA/CGB8/MYBL2/TFAP2B/CGB5/ATAD2/TFAP2A/CITED4/HSPD1/PITX2/TGFA/NOP2/YEATS4/MYC
R-HSA-159234	Transport of Mature mRNAs Derived from Intronless Transcripts	40	0.649306990407339	2.05343924826247	0.00298507462686567	0.0255707762557078	0.0170343667387647	9669	tags=82%	list=31%	signal=57%	NDC1/ALYREF/NUP107/NUP210/NUP37/NUP205/CPSF4/SEH1L/NUP155/SLBP/NUP85/CPSF3/NUP62/NUP54/NCBP1/CPSF2/RAE1/NUP188/NUP93/NUP43/EIF4E/NUP153/NUP50/NCBP2/SYMPK/FIP1L1/POM121/SEC13/AAAS/NUP160/NUP35/CPSF1/NUP98
R-HSA-168253	Host Interactions with Influenza Factors	40	0.647732479640221	2.04845984367607	0.00298507462686567	0.0255707762557078	0.0170343667387647	9117	tags=78%	list=30%	signal=55%	KPNA2/NDC1/NUP107/NUP210/NUP37/NUP205/CPSF4/KPNB1/SEH1L/NUP155/NUP85/KPNA7/ISG15/KPNA4/NUP62/NUP54/RAE1/NUP188/NUP93/NUP43/NUP153/NUP50/KPNA1/PABPN1/KPNA3/POM121/EIF2AK2/SEC13/AAAS/NUP160/NUP35
R-HSA-5693579	Homologous DNA Pairing and Strand Exchange	41	0.729991387211749	2.33599006645789	0.00301204819277108	0.0255707762557078	0.0170343667387647	4501	tags=56%	list=15%	signal=48%	EXO1/RAD51/RAD51AP1/XRCC2/CHEK1/BRCA1/BRIP1/BLM/RFC4/RFC3/RMI2/DNA2/RFC5/BRCA2/RFC2/TOPBP1/BARD1/RPA3/NBN/XRCC3/RMI1/RBBP8/RHNO1
R-HSA-4615885	SUMOylation of DNA replication proteins	43	0.694470107816873	2.24698496060917	0.00303030303030303	0.0255707762557078	0.0170343667387647	6297	tags=58%	list=21%	signal=46%	BIRC5/CDCA8/AURKB/AURKA/TOP2A/INCENP/PCNA/NDC1/NUP107/NUP210/NUP37/NUP205/SEH1L/NUP155/RANGAP1/NUP85/NUP62/SUMO2/NUP54/RAE1/NUP188/NUP93/NUP43/NUP153/NUP50
R-HSA-73884	Base Excision Repair	46	0.61054757283221	1.99715373103702	0.00315457413249211	0.0255707762557078	0.0170343667387647	7111	tags=57%	list=23%	signal=43%	NEIL3/FEN1/RFC4/RFC3/POLE2/PCNA/UNG/RFC5/POLE/RFC2/TDG/LIG1/POLD1/PARP2/RPA3/POLD2/POLE4/POLE3/APEX1/POLD3/SMUG1/POT1/LIG3/ACD/PARP1/PNKP
R-HSA-437239	Recycling pathway of L1	46	0.605205326795817	1.97967878382822	0.00315457413249211	0.0255707762557078	0.0170343667387647	5900	tags=50%	list=19%	signal=40%	TUBA3C/L1CAM/KIF4A/SH3GL2/TUBB2B/TUBB3/KIF4B/TUBA3E/TUBA1C/TUBAL3/TUBA1B/TUBB6/TUBB4A/TUBA4A/DNM1/AP2S1/RDX/ACTG1/AP2M1/ACTB/RPS6KA4/AP2A1/RPS6KA6
R-HSA-190828	Gap junction trafficking	47	0.665638573948703	2.18684436158241	0.00319488817891374	0.0255707762557078	0.0170343667387647	5107	tags=55%	list=17%	signal=46%	TUBA3C/GJB3/GJA3/GJB2/GJB5/GJB4/TUBB2B/TUBB3/TUBA3E/GJA10/TUBA1C/TUBAL3/TUBA1B/TUBB6/TUBB4A/GJD4/TUBA4A/GJB6/GJC1/DNM1/CLTCL1/GJD3/ACTG1/AP2M1/GJA1/ACTB
R-HSA-6791312	TP53 Regulates Transcription of Cell Cycle Genes	48	0.641386116314176	2.12494017959459	0.00323624595469256	0.0255707762557078	0.0170343667387647	4262	tags=42%	list=14%	signal=36%	CCNA2/E2F7/CCNB1/CDK1/CDC25C/AURKA/CCNE1/E2F8/E2F1/CCNE2/PCNA/CDK2/RBL1/ARID3A/GADD45A/CCNA1/SFN/TFDP1/PRMT1/CENPJ
R-HSA-109606	Intrinsic Pathway for Apoptosis	52	0.583343007481844	1.97482131058118	0.00326797385620915	0.0255707762557078	0.0170343667387647	8434	tags=56%	list=27%	signal=41%	CDKN2A/GZMB/PMAIP1/E2F1/CYCS/YWHAG/YWHAZ/SFN/BID/TFDP1/YWHAQ/DYNLL1/AVEN/C1QBP/DIABLO/CASP3/TP63/BAX/AKT3/AKT2/BCL2L11/YWHAH/BCL2/BAK1/YWHAB/CASP9/BCL2L1/PPP3R1/NMT1
R-HSA-191859	snRNP Assembly	51	0.632797545882956	2.1240667105791	0.00326797385620915	0.0255707762557078	0.0170343667387647	8796	tags=75%	list=29%	signal=53%	NDC1/SNRPD1/NUP107/SNRPF/NUP210/NUP37/GEMIN2/NUP205/SNRPG/SNRPB/SEH1L/NUP155/NUP85/PRMT5/NUP62/GEMIN7/SNRPD2/NUP54/NCBP1/RAE1/NUP188/SMN1/SNRPE/NUP93/NUP43/NUP153/NUP50/NCBP2/SNRPD3/CLNS1A/GEMIN6/TGS1/POM121/WDR77/SNUPN/SEC13/AAAS/NUP160
R-HSA-194441	Metabolism of non-coding RNA	51	0.632797545882956	2.1240667105791	0.00326797385620915	0.0255707762557078	0.0170343667387647	8796	tags=75%	list=29%	signal=53%	NDC1/SNRPD1/NUP107/SNRPF/NUP210/NUP37/GEMIN2/NUP205/SNRPG/SNRPB/SEH1L/NUP155/NUP85/PRMT5/NUP62/GEMIN7/SNRPD2/NUP54/NCBP1/RAE1/NUP188/SMN1/SNRPE/NUP93/NUP43/NUP153/NUP50/NCBP2/SNRPD3/CLNS1A/GEMIN6/TGS1/POM121/WDR77/SNUPN/SEC13/AAAS/NUP160
R-HSA-6811436	COPI-independent Golgi-to-ER retrograde traffic	51	0.59425524912123	1.99469451241956	0.00326797385620915	0.0255707762557078	0.0170343667387647	4857	tags=35%	list=16%	signal=30%	TUBA3C/TUBB2B/TUBB3/TUBA3E/TUBA1C/TUBAL3/TUBA1B/TUBB6/TUBB4A/DYNC1I1/TUBA4A/CAPZA2/PAFAH1B3/BICD1/RAB6B/DYNLL1/CAPZA1/GALNT2
R-HSA-75815	Ubiquitin-dependent degradation of Cyclin D	51	0.665272866180236	2.23307431847461	0.00326797385620915	0.0255707762557078	0.0170343667387647	7375	tags=76%	list=24%	signal=58%	CDK4/PSMB9/PSMD14/PSME2/PSMA6/PSMD2/PSMD11/PSMC4/PSMB5/PSMD1/PSMB3/PSMA5/PSMD12/PSMA7/PSMA4/PSMC2/PSME4/PSMB2/PSME3/PSMB7/PSMC1/PSMA2/PSMD7/PSMB8/PSMB4/PSMD8/PSMD3/PSMC5/PSMD9/PSMA1/PSMB1/PSMB6/PSMD4/PSMA3/PSMD13/PSME1/PSMC3/PSMC6/RPS27A
R-HSA-169911	Regulation of Apoptosis	52	0.660960172269475	2.23758272046107	0.00326797385620915	0.0255707762557078	0.0170343667387647	7925	tags=81%	list=26%	signal=60%	PSMB9/PSMD14/PSME2/PSMA6/PSMD2/PSMD11/PSMC4/PSMB5/OPA1/PSMD1/PSMB3/PSMA5/PSMD12/PAK2/PSMA7/PSMA4/PSMC2/PSME4/PSMB2/PSME3/PSMB7/PSMC1/PSMA2/PSMD7/PSMB8/PSMB4/PSMD8/PSMD3/PSMC5/PSMD9/PSMA1/PSMB1/PSMB6/PSMD4/PSMA3/PSMD13/PSME1/PSMC3/PSMC6/RPS27A/UBC/ARHGAP10
R-HSA-180534	Vpu mediated degradation of CD4	51	0.656925632816952	2.20505575135509	0.00326797385620915	0.0255707762557078	0.0170343667387647	7375	tags=75%	list=24%	signal=57%	PSMB9/PSMD14/PSME2/PSMA6/PSMD2/PSMD11/PSMC4/PSMB5/PSMD1/PSMB3/PSMA5/PSMD12/PSMA7/PSMA4/PSMC2/PSME4/PSMB2/PSME3/PSMB7/PSMC1/PSMA2/PSMD7/PSMB8/PSMB4/PSMD8/PSMD3/PSMC5/PSMD9/PSMA1/PSMB1/PSMB6/PSMD4/PSMA3/PSMD13/PSME1/PSMC3/PSMC6/RPS27A
R-HSA-180585	Vif-mediated degradation of APOBEC3G	51	0.669791274989567	2.24824094135285	0.00326797385620915	0.0255707762557078	0.0170343667387647	7375	tags=76%	list=24%	signal=58%	PSMB9/PSMD14/PSME2/PSMA6/PSMD2/PSMD11/PSMC4/PSMB5/PSMD1/PSMB3/PSMA5/PSMD12/PSMA7/PSMA4/PSMC2/PSME4/PSMB2/PSME3/PSMB7/PSMC1/PSMA2/PSMD7/PSMB8/PSMB4/PSMD8/PSMD3/APOBEC3G/PSMC5/PSMD9/PSMA1/PSMB1/PSMB6/PSMD4/PSMA3/PSMD13/PSME1/PSMC3/PSMC6/RPS27A
R-HSA-69601	Ubiquitin Mediated Degradation of Phosphorylated Cdc25A	51	0.692901109874301	2.32581208758281	0.00326797385620915	0.0255707762557078	0.0170343667387647	7375	tags=80%	list=24%	signal=61%	CDC25A/CHEK1/CHEK2/PSMB9/PSMD14/PSME2/PSMA6/PSMD2/PSMD11/PSMC4/PSMB5/PSMD1/PSMB3/PSMA5/PSMD12/PSMA7/PSMA4/PSMC2/PSME4/PSMB2/PSME3/PSMB7/PSMC1/PSMA2/PSMD7/PSMB8/PSMB4/PSMD8/PSMD3/PSMC5/PSMD9/PSMA1/PSMB1/PSMB6/PSMD4/PSMA3/PSMD13/PSME1/PSMC3/PSMC6/RPS27A
R-HSA-69610	p53-Independent DNA Damage Response	51	0.692901109874301	2.32581208758281	0.00326797385620915	0.0255707762557078	0.0170343667387647	7375	tags=80%	list=24%	signal=61%	CDC25A/CHEK1/CHEK2/PSMB9/PSMD14/PSME2/PSMA6/PSMD2/PSMD11/PSMC4/PSMB5/PSMD1/PSMB3/PSMA5/PSMD12/PSMA7/PSMA4/PSMC2/PSME4/PSMB2/PSME3/PSMB7/PSMC1/PSMA2/PSMD7/PSMB8/PSMB4/PSMD8/PSMD3/PSMC5/PSMD9/PSMA1/PSMB1/PSMB6/PSMD4/PSMA3/PSMD13/PSME1/PSMC3/PSMC6/RPS27A
R-HSA-69613	p53-Independent G1/S DNA damage checkpoint	51	0.692901109874301	2.32581208758281	0.00326797385620915	0.0255707762557078	0.0170343667387647	7375	tags=80%	list=24%	signal=61%	CDC25A/CHEK1/CHEK2/PSMB9/PSMD14/PSME2/PSMA6/PSMD2/PSMD11/PSMC4/PSMB5/PSMD1/PSMB3/PSMA5/PSMD12/PSMA7/PSMA4/PSMC2/PSME4/PSMB2/PSME3/PSMB7/PSMC1/PSMA2/PSMD7/PSMB8/PSMB4/PSMD8/PSMD3/PSMC5/PSMD9/PSMA1/PSMB1/PSMB6/PSMD4/PSMA3/PSMD13/PSME1/PSMC3/PSMC6/RPS27A
R-HSA-8854050	FBXL7 down-regulates AURKA during mitotic entry and in early mitosis	53	0.654889784518912	2.21757059106996	0.00327868852459016	0.0255707762557078	0.0170343667387647	7375	tags=74%	list=24%	signal=56%	AURKA/PSMB9/PSMD14/PSME2/PSMA6/PSMD2/PSMD11/PSMC4/PSMB5/PSMD1/PSMB3/PSMA5/PSMD12/PSMA7/PSMA4/PSMC2/PSME4/PSMB2/PSME3/PSMB7/PSMC1/PSMA2/PSMD7/PSMB8/PSMB4/PSMD8/PSMD3/PSMC5/PSMD9/PSMA1/PSMB1/PSMB6/PSMD4/PSMA3/PSMD13/PSME1/PSMC3/PSMC6/RPS27A
R-HSA-9604323	Negative regulation of NOTCH4 signaling	53	0.6590721820676	2.23173291582045	0.00327868852459016	0.0255707762557078	0.0170343667387647	7375	tags=74%	list=24%	signal=56%	TACC3/PSMB9/PSMD14/PSME2/PSMA6/PSMD2/PSMD11/YWHAZ/PSMC4/PSMB5/PSMD1/PSMB3/PSMA5/PSMD12/PSMA7/PSMA4/PSMC2/PSMB2/PSME3/PSMB7/PSMC1/PSMA2/PSMD7/PSMB8/PSMB4/PSMD8/PSMD3/PSMC5/PSMD9/PSMA1/PSMB1/PSMB6/PSMD4/PSMA3/PSMD13/PSME1/PSMC3/PSMC6/RPS27A
R-HSA-1500620	Meiosis	56	0.594340879339804	2.05669375117857	0.00328947368421053	0.0255707762557078	0.0170343667387647	5858	tags=46%	list=19%	signal=38%	PRDM9/SYCP1/RAD51/MND1/BRCA1/LMNB1/BLM/DMC1/PSMC3IP/CDK2/BRCA2/CDK4/HSPA2/RPA3/SYCE2/NBN/SMC1B/RAD21/RBBP8/SMC1A/SMC3/SYCP2/RAD51C/STAG3/TOP3A/REC8
R-HSA-4641258	Degradation of DVL	56	0.651945857806038	2.25603356334139	0.00328947368421053	0.0255707762557078	0.0170343667387647	7375	tags=73%	list=24%	signal=56%	PSMB9/PSMD14/PSME2/PSMA6/PSMD2/PSMD11/PSMC4/PSMB5/PSMD1/PSMB3/PSMA5/PSMD12/PSMA7/PSMA4/PSMC2/PSME4/PSMB2/PSME3/PSMB7/PSMC1/PSMA2/PSMD7/DVL3/PSMB8/PSMB4/DACT1/PSMD8/PSMD3/HECW1/PSMC5/PSMD9/PSMA1/PSMB1/PSMB6/PSMD4/PSMA3/PSMD13/PSME1/PSMC3/PSMC6/RPS27A
R-HSA-2559582	Senescence-Associated Secretory Phenotype (SASP)	50	0.550886335202844	1.84747317761865	0.0033003300330033	0.0255707762557078	0.0170343667387647	4846	tags=32%	list=16%	signal=27%	IL1A/UBE2C/CCNA2/CDKN2A/CDK6/CXCL8/CDK2/CDK4/IL6/CDKN2C/CCNA1/CDKN2D/ANAPC7/UBE2D1/CEBPB/CDC27
R-HSA-174113	SCF-beta-TrCP mediated degradation of Emi1	54	0.660265310354163	2.23910414792412	0.0033003300330033	0.0255707762557078	0.0170343667387647	7375	tags=74%	list=24%	signal=56%	CDC20/FBXO5/PSMB9/PSMD14/PSME2/PSMA6/PSMD2/PSMD11/PSMC4/PSMB5/PSMD1/PSMB3/PSMA5/PSMD12/PSMA7/PSMA4/PSMC2/PSME4/PSMB2/PSME3/PSMB7/PSMC1/PSMA2/PSMD7/PSMB8/PSMB4/PSMD8/PSMD3/PSMC5/PSMD9/PSMA1/PSMB1/PSMB6/PSMD4/PSMA3/PSMD13/PSME1/PSMC3/PSMC6/RPS27A
R-HSA-349425	Autodegradation of the E3 ubiquitin ligase COP1	50	0.659803754824965	2.21274274135399	0.0033003300330033	0.0255707762557078	0.0170343667387647	7375	tags=76%	list=24%	signal=58%	PSMB9/PSMD14/PSME2/PSMA6/PSMD2/PSMD11/PSMC4/PSMB5/PSMD1/PSMB3/PSMA5/PSMD12/PSMA7/PSMA4/PSMC2/PSME4/PSMB2/PSME3/PSMB7/PSMC1/PSMA2/PSMD7/PSMB8/PSMB4/PSMD8/PSMD3/PSMC5/PSMD9/PSMA1/PSMB1/PSMB6/PSMD4/PSMA3/PSMD13/PSME1/PSMC3/PSMC6/RPS27A
R-HSA-350562	Regulation of ornithine decarboxylase (ODC)	50	0.663930889842258	2.22658365690702	0.0033003300330033	0.0255707762557078	0.0170343667387647	7378	tags=78%	list=24%	signal=59%	PSMB9/PSMD14/PSME2/PSMA6/PSMD2/PSMD11/PSMC4/PSMB5/PSMD1/PSMB3/PSMA5/PSMD12/PSMA7/PSMA4/PSMC2/PSME4/PSMB2/PSME3/PSMB7/PSMC1/PSMA2/PSMD7/PSMB8/PSMB4/PSMD8/PSMD3/PSMC5/PSMD9/AZIN1/PSMA1/PSMB1/PSMB6/PSMD4/PSMA3/PSMD13/PSME1/PSMC3/PSMC6/NQO1
R-HSA-4641257	Degradation of AXIN	54	0.61732422589411	2.09348153407016	0.0033003300330033	0.0255707762557078	0.0170343667387647	7375	tags=70%	list=24%	signal=54%	PSMB9/PSMD14/PSME2/PSMA6/PSMD2/PSMD11/PSMC4/PSMB5/PSMD1/PSMB3/PSMA5/PSMD12/PSMA7/PSMA4/PSMC2/PSME4/PSMB2/PSME3/PSMB7/PSMC1/PSMA2/PSMD7/PSMB8/PSMB4/PSMD8/PSMD3/PSMC5/PSMD9/PSMA1/PSMB1/PSMB6/PSMD4/PSMA3/PSMD13/PSME1/PSMC3/PSMC6/RPS27A
R-HSA-8941858	Regulation of RUNX3 expression and activity	54	0.668234076848397	2.26612797884673	0.0033003300330033	0.0255707762557078	0.0170343667387647	7375	tags=70%	list=24%	signal=54%	CDKN2A/PSMB9/PSMD14/PSME2/PSMA6/PSMD2/PSMD11/PSMC4/PSMB5/PSMD1/PSMB3/PSMA5/PSMD12/PSMA7/PSMA4/PSMC2/PSMB2/PSME3/PSMB7/PSMC1/PSMA2/PSMD7/PSMB8/PSMB4/PSMD8/PSMD3/PSMC5/PSMD9/PSMA1/PSMB1/PSMB6/PSMD4/PSMA3/PSMD13/PSME1/PSMC3/PSMC6/RPS27A
R-HSA-6784531	tRNA processing in the nucleus	54	0.641810449049518	2.17651967491215	0.0033003300330033	0.0255707762557078	0.0170343667387647	9719	tags=76%	list=32%	signal=52%	NDC1/NUP107/NUP210/RAN/RPP25/NUP37/POP1/XPOT/POP7/NUP205/CPSF4/SEH1L/NUP155/NUP85/CSTF2/NUP62/RPP40/NUP54/RAE1/NUP188/NUP93/NUP43/NUP153/NUP50/RPP30/POP4/DDX1/FAM98B/POM121/RPP38/SEC13/AAAS/NUP160/POP5/NUP35/CPSF1/TSEN15/C2orf49/NUP98/RTCB/TSEN2
R-HSA-2980766	Nuclear Envelope Breakdown	50	0.669740159569066	2.24606584282451	0.0033003300330033	0.0255707762557078	0.0170343667387647	6297	tags=52%	list=21%	signal=41%	CCNB2/CCNB1/PLK1/CDK1/LMNB1/TMPO/NDC1/VRK1/NUP107/NUP210/NUP37/NUP205/VRK2/SEH1L/NUP155/NUP85/NUP62/BANF1/NUP54/RAE1/NUP188/NUP93/NUP43/LEMD3/NUP153/NUP50
R-HSA-6790901	rRNA modification in the nucleus and cytosol	55	0.603933137209046	2.06488966396197	0.0033112582781457	0.0255707762557078	0.0170343667387647	9075	tags=67%	list=30%	signal=47%	NOP2/NOP56/DKC1/DHX37/WDR43/FBL/PNO1/NOP10/UTP20/PWP2/NOL11/NOC4L/DCAF13/EMG1/UTP18/NOP58/DDX52/RRP9/UTP6/WDR75/GAR1/KRR1/RRP36/BMS1/WDR3/PDCD11/RRP7A/HEATR1/RPS7/UTP14A/IMP4/NAT10/NOP14/MPHOSPH10/FCF1/TRMT112/DDX49
R-HSA-450408	AUF1 (hnRNP D0) binds and destabilizes mRNA	55	0.68162433129761	2.33052129397271	0.0033112582781457	0.0255707762557078	0.0170343667387647	7955	tags=84%	list=26%	signal=62%	PSMB9/HSPA1B/HSPA1A/PSMD14/PSME2/PSMA6/PSMD2/PSMD11/PSMC4/PSMB5/PSMD1/PSMB3/PSMA5/PSMD12/PSMA7/PSMA4/HNRNPD/PSMC2/PSME4/PSMB2/PSME3/PSMB7/PSMC1/PSMA2/PSMD7/EIF4G1/PSMB8/PSMB4/PSMD8/PSMD3/PSMC5/PSMD9/HSPB1/PSMA1/PSMB1/HSPA8/PSMB6/PSMD4/PSMA3/PSMD13/PSME1/PSMC3/PSMC6/RPS27A/UBC/PABPC1
R-HSA-5362768	Hh mutants that don't undergo autocatalytic processing are degraded by ERAD	55	0.576286658056679	1.97036441682869	0.0033112582781457	0.0255707762557078	0.0170343667387647	7943	tags=73%	list=26%	signal=54%	PSMB9/PSMD14/PSME2/PSMA6/PSMD2/PSMD11/PSMC4/PSMB5/PSMD1/PSMB3/PSMA5/PSMD12/PSMA7/PSMA4/PSMC2/PSME4/PSMB2/PSME3/PSMB7/PSMC1/PSMA2/PSMD7/PSMB8/PSMB4/PSMD8/PSMD3/PSMC5/PSMD9/PSMA1/PSMB1/PSMB6/PSMD4/PSMA3/PSMD13/PSME1/PSMC3/PSMC6/RPS27A/UBC/VCP
R-HSA-69541	Stabilization of p53	55	0.651604334825652	2.22788082500692	0.0033112582781457	0.0255707762557078	0.0170343667387647	7375	tags=73%	list=24%	signal=55%	CDKN2A/CHEK2/PSMB9/PSMD14/PSME2/PSMA6/PSMD2/PSMD11/PSMC4/PSMB5/PSMD1/PSMB3/PSMA5/PSMD12/PSMA7/PSMA4/PSMC2/PSME4/PSMB2/PSME3/PSMB7/PSMC1/PSMA2/PSMD7/PSMB8/PSMB4/PSMD8/PSMD3/PSMC5/PSMD9/PSMA1/PSMB1/PSMB6/PSMD4/PSMA3/PSMD13/PSME1/PSMC3/PSMC6/RPS27A
R-HSA-157858	Gap junction trafficking and regulation	49	0.659472668251069	2.18369328169387	0.00334448160535117	0.0255707762557078	0.0170343667387647	5107	tags=53%	list=17%	signal=44%	TUBA3C/GJB3/GJA3/GJB2/GJB5/GJB4/TUBB2B/TUBB3/TUBA3E/GJA10/TUBA1C/TUBAL3/TUBA1B/TUBB6/TUBB4A/GJD4/TUBA4A/GJB6/GJC1/DNM1/CLTCL1/GJD3/ACTG1/AP2M1/GJA1/ACTB
R-HSA-1236978	Cross-presentation of soluble exogenous antigens (endosomes)	49	0.590426147981226	1.95506148283941	0.00334448160535117	0.0255707762557078	0.0170343667387647	7258	tags=80%	list=24%	signal=61%	PSMB9/PSMD14/PSME2/PSMA6/PSMD2/PSMD11/PSMC4/PSMB5/FCGR1A/PSMD1/PSMB3/PSMA5/PSMD12/PSMA7/PSMA4/PSMC2/PSME4/PSMB2/PSME3/PSMB7/PSMC1/PSMA2/PSMD7/PSMB8/FCGR1B/PSMB4/PSMD8/PSMD3/PSMC5/PSMD9/PSMA1/PSMB1/PSMB6/PSMD4/PSMA3/PSMD13/PSME1/PSMC3/PSMC6
R-HSA-211733	Regulation of activated PAK-2p34 by proteasome mediated degradation	49	0.678338261994966	2.24616239117641	0.00334448160535117	0.0255707762557078	0.0170343667387647	7375	tags=80%	list=24%	signal=61%	PSMB9/PSMD14/PSME2/PSMA6/PSMD2/PSMD11/PSMC4/PSMB5/PSMD1/PSMB3/PSMA5/PSMD12/PAK2/PSMA7/PSMA4/PSMC2/PSME4/PSMB2/PSME3/PSMB7/PSMC1/PSMA2/PSMD7/PSMB8/PSMB4/PSMD8/PSMD3/PSMC5/PSMD9/PSMA1/PSMB1/PSMB6/PSMD4/PSMA3/PSMD13/PSME1/PSMC3/PSMC6/RPS27A
R-HSA-69473	G2/M DNA damage checkpoint	57	0.704578629506387	2.42752622359129	0.00337837837837838	0.0255707762557078	0.0170343667387647	5193	tags=53%	list=17%	signal=44%	EXO1/CCNB1/CDK1/CDC25C/CHEK1/BRCA1/BRIP1/BLM/RFC4/RFC3/RMI2/DNA2/RFC5/CHEK2/RFC2/YWHAG/TOPBP1/BARD1/RPA3/YWHAZ/SFN/NBN/UBE2N/YWHAQ/RMI1/RBBP8/RHNO1/UBE2V2/MDC1/RNF168
R-HSA-983189	Kinesins	59	0.69412937166228	2.40033808967504	0.00341296928327645	0.0255707762557078	0.0170343667387647	2264	tags=44%	list=7%	signal=41%	TUBA3C/KIF1A/KIF4A/KIF2C/KIF23/KIF18B/CENPE/KIFC1/KIF15/KIF11/KIF20A/RACGAP1/KIF18A/TUBB2B/TUBB3/KIF20B/KIF4B/TUBA3E/TUBA1C/TUBAL3/TUBA1B/KIF3C/TUBB6/TUBB4A/KIF5A/TUBA4A
R-HSA-187577	SCF(Skp2)-mediated degradation of p27/p21	59	0.692896880089234	2.39607606506009	0.00341296928327645	0.0255707762557078	0.0170343667387647	7375	tags=76%	list=24%	signal=58%	CCNA2/CCNE1/CKS1B/CCNE2/SKP2/CDK2/CDK4/PSMB9/PSMD14/PSME2/PSMA6/PSMD2/PSMD11/CCNA1/PSMC4/PSMB5/PSMD1/PSMB3/PSMA5/PSMD12/PSMA7/PSMA4/PSMC2/PSMB2/PSME3/PSMB7/PSMC1/PSMA2/PSMD7/PSMB8/PSMB4/PSMD8/PSMD3/PSMC5/PSMD9/PSMA1/PSMB1/PSMB6/PSMD4/PSMA3/PSMD13/PSME1/PSMC3/PSMC6/RPS27A
R-HSA-5607761	Dectin-1 mediated noncanonical NF-kB signaling	59	0.621673642838824	2.14978213741269	0.00341296928327645	0.0255707762557078	0.0170343667387647	7375	tags=69%	list=24%	signal=53%	PSMB9/PSMD14/PSME2/PSMA6/PSMD2/PSMD11/PSMC4/PSMB5/RELB/PSMD1/PSMB3/UBE2M/PSMA5/PSMD12/PSMA7/PSMA4/PSMC2/PSME4/PSMB2/PSME3/PSMB7/PSMC1/PSMA2/PSMD7/PSMB8/NFKB2/PSMB4/PSMD8/PSMD3/PSMC5/PSMD9/PSMA1/PSMB1/PSMB6/PSMD4/PSMA3/PSMD13/PSME1/PSMC3/PSMC6/RPS27A
R-HSA-5610780	Degradation of GLI1 by the proteasome	59	0.594155522068431	2.05462294067207	0.00341296928327645	0.0255707762557078	0.0170343667387647	7375	tags=64%	list=24%	signal=49%	PSMB9/PSMD14/PSME2/PSMA6/PSMD2/PSMD11/PSMC4/PSMB5/PSMD1/PSMB3/PSMA5/PSMD12/PSMA7/PSMA4/PSMC2/PSME4/PSMB2/PSME3/PSMB7/PSMC1/PSMA2/PSMD7/PSMB8/PSMB4/PSMD8/PSMD3/PSMC5/PSMD9/PSMA1/PSMB1/PSMB6/PSMD4/PSMA3/PSMD13/PSME1/PSMC3/PSMC6/RPS27A
R-HSA-5610783	Degradation of GLI2 by the proteasome	59	0.615303490842207	2.12775379644524	0.00341296928327645	0.0255707762557078	0.0170343667387647	8327	tags=71%	list=27%	signal=52%	PSMB9/PSMD14/PSME2/PSMA6/PSMD2/PSMD11/PSMC4/PSMB5/PSMD1/PSMB3/PSMA5/PSMD12/PSMA7/PSMA4/PSMC2/PSME4/PSMB2/PSME3/PSMB7/PSMC1/PSMA2/PSMD7/PSMB8/PSMB4/PSMD8/PSMD3/PSMC5/PSMD9/PSMA1/PSMB1/PSMB6/PSMD4/PSMA3/PSMD13/PSME1/PSMC3/PSMC6/RPS27A/UBC/GLI2/GSK3B/CUL1
R-HSA-5610785	GLI3 is processed to GLI3R by the proteasome	59	0.615544778411964	2.12858818232185	0.00341296928327645	0.0255707762557078	0.0170343667387647	8327	tags=71%	list=27%	signal=52%	PSMB9/PSMD14/PSME2/PSMA6/PSMD2/PSMD11/PSMC4/PSMB5/PSMD1/PSMB3/PSMA5/PSMD12/PSMA7/PSMA4/PSMC2/PSME4/PSMB2/PSME3/PSMB7/PSMC1/PSMA2/PSMD7/PSMB8/PSMB4/PSMD8/PSMD3/PSMC5/PSMD9/PSMA1/PSMB1/PSMB6/PSMD4/PSMA3/PSMD13/GLI3/PSME1/PSMC3/PSMC6/RPS27A/UBC/GSK3B/CUL1
R-HSA-351202	Metabolism of polyamines	58	0.632288876318268	2.17596464604359	0.00342465753424658	0.0255707762557078	0.0170343667387647	7378	tags=74%	list=24%	signal=56%	AGMAT/SMOX/SMS/PSMB9/PSMD14/PSME2/PSMA6/PSMD2/PSMD11/PSMC4/PSMB5/SRM/PSMD1/PSMB3/PSMA5/PSMD12/PSMA7/PSMA4/PSMC2/PSME4/PSMB2/PSME3/PSMB7/PSMC1/PSMA2/PSMD7/PSMB8/PSMB4/PSMD8/PSMD3/PSMC5/PSMD9/AZIN1/PSMA1/PSMB1/PSMB6/PSMD4/PSMA3/PSMD13/PSME1/PSMC3/PSMC6/NQO1
R-HSA-5676590	NIK-->noncanonical NF-kB signaling	58	0.627604761810377	2.159844692097	0.00342465753424658	0.0255707762557078	0.0170343667387647	7375	tags=71%	list=24%	signal=54%	PSMB9/PSMD14/PSME2/PSMA6/PSMD2/PSMD11/PSMC4/PSMB5/RELB/PSMD1/PSMB3/UBE2M/PSMA5/PSMD12/PSMA7/PSMA4/PSMC2/PSME4/PSMB2/PSME3/PSMB7/PSMC1/PSMA2/PSMD7/PSMB8/NFKB2/PSMB4/PSMD8/PSMD3/PSMC5/PSMD9/PSMA1/PSMB1/PSMB6/PSMD4/PSMA3/PSMD13/PSME1/PSMC3/PSMC6/RPS27A
R-HSA-68827	CDT1 association with the CDC6:ORC:origin complex	58	0.688763393327543	2.37031655862209	0.00342465753424658	0.0255707762557078	0.0170343667387647	7375	tags=78%	list=24%	signal=59%	CDC6/ORC1/ORC6/CDT1/MCM8/GMNN/PSMB9/PSMD14/PSME2/PSMA6/PSMD2/PSMD11/PSMC4/PSMB5/ORC5/PSMD1/PSMB3/PSMA5/PSMD12/PSMA7/PSMA4/PSMC2/PSME4/PSMB2/PSME3/PSMB7/PSMC1/PSMA2/PSMD7/PSMB8/PSMB4/PSMD8/PSMD3/PSMC5/PSMD9/PSMA1/PSMB1/PSMB6/PSMD4/PSMA3/PSMD13/PSME1/PSMC3/PSMC6/RPS27A
R-HSA-73886	Chromosome Maintenance	60	0.736419857580023	2.54253912256994	0.00348432055749129	0.0255707762557078	0.0170343667387647	4381	tags=60%	list=14%	signal=52%	HJURP/CENPA/TERT/OIP5/CENPW/CENPI/CENPU/CENPK/CENPM/CENPN/FEN1/RFC4/CENPH/PRIM1/RFC3/POLE2/PCNA/DNA2/CENPO/RFC5/MIS18A/CENPL/POLA2/POLE/RFC2/LIG1/PRIM2/POLD1/DKC1/CENPQ/RUVBL1/RPA3/POLD2/CENPP/POLE4/RUVBL2
R-HSA-5693607	Processing of DNA double-strand break ends	60	0.686005428944584	2.36847991459471	0.00348432055749129	0.0255707762557078	0.0170343667387647	5193	tags=50%	list=17%	signal=42%	CCNA2/EXO1/CLSPN/CHEK1/BRCA1/BRIP1/BLM/RFC4/RFC3/RMI2/TIMELESS/DNA2/CDK2/RFC5/RFC2/TIPIN/TOPBP1/BARD1/RPA3/CCNA1/NBN/UBE2N/RMI1/RBBP8/RHNO1/UBE2V2/PPP4C/SUMO2/MDC1/RNF168
R-HSA-5678895	Defective CFTR causes cystic fibrosis	60	0.587223315938192	2.02742802097221	0.00348432055749129	0.0255707762557078	0.0170343667387647	7943	tags=72%	list=26%	signal=53%	PSMB9/PSMD14/PSME2/PSMA6/PSMD2/PSMD11/ERLIN1/PSMC4/PSMB5/PSMD1/PSMB3/PSMA5/PSMD12/PSMA7/PSMA4/PSMC2/PSME4/PSMB2/PSME3/PSMB7/PSMC1/PSMA2/PSMD7/ERLIN2/PSMB8/PSMB4/PSMD8/PSMD3/PSMC5/PSMD9/PSMA1/PSMB1/PSMB6/DERL1/PSMD4/PSMA3/PSMD13/PSME1/PSMC3/PSMC6/RPS27A/UBC/VCP
R-HSA-69563	p53-Dependent G1 DNA Damage Response	64	0.668413068904865	2.31098238162263	0.00357142857142857	0.0255707762557078	0.0170343667387647	7375	tags=72%	list=24%	signal=55%	CCNA2/CDKN2A/CCNE1/CCNE2/CDK2/CHEK2/PSMB9/PSMD14/PSME2/PSMA6/PSMD2/PSMD11/CCNA1/PSMC4/PSMB5/PSMD1/PSMB3/PSMA5/PSMD12/PSMA7/PSMA4/PSMC2/PSME4/PSMB2/PSME3/PSMB7/PSMC1/PSMA2/PSMD7/PSMB8/PSMB4/PSMD8/PSMD3/PSMC5/PSMD9/PSMA1/PSMB1/PSMB6/PSMD4/PSMA3/PSMD13/ZNF385A/PSME1/PSMC3/PSMC6/RPS27A
R-HSA-69580	p53-Dependent G1/S DNA damage checkpoint	64	0.668413068904865	2.31098238162263	0.00357142857142857	0.0255707762557078	0.0170343667387647	7375	tags=72%	list=24%	signal=55%	CCNA2/CDKN2A/CCNE1/CCNE2/CDK2/CHEK2/PSMB9/PSMD14/PSME2/PSMA6/PSMD2/PSMD11/CCNA1/PSMC4/PSMB5/PSMD1/PSMB3/PSMA5/PSMD12/PSMA7/PSMA4/PSMC2/PSME4/PSMB2/PSME3/PSMB7/PSMC1/PSMA2/PSMD7/PSMB8/PSMB4/PSMD8/PSMD3/PSMC5/PSMD9/PSMA1/PSMB1/PSMB6/PSMD4/PSMA3/PSMD13/ZNF385A/PSME1/PSMC3/PSMC6/RPS27A
R-HSA-1234176	Oxygen-dependent proline hydroxylation of Hypoxia-inducible Factor Alpha	63	0.581978191925018	2.00386681323646	0.003584229390681	0.0255707762557078	0.0170343667387647	8203	tags=71%	list=27%	signal=52%	EGLN3/HIF1A/PSMB9/PSMD14/PSME2/PSMA6/PSMD2/PSMD11/PSMC4/PSMB5/PSMD1/PSMB3/PSMA5/PSMD12/PSMA7/PSMA4/UBE2D1/PSMC2/PSME4/PSMB2/PSME3/CUL2/PSMB7/PSMC1/PSMA2/PSMD7/PSMB8/PSMB4/PSMD8/PSMD3/PSMC5/PSMD9/PSMA1/PSMB1/PSMB6/PSMD4/PSMA3/PSMD13/PSME1/PSMC3/PSMC6/RPS27A/UBC/EGLN1/AJUBA
R-HSA-4608870	Asymmetric localization of PCP proteins	63	0.56362564433093	1.94067533703958	0.003584229390681	0.0255707762557078	0.0170343667387647	8160	tags=67%	list=27%	signal=49%	PSMB9/PSMD14/PSME2/PSMA6/PSMD2/PSMD11/PSMC4/PSMB5/PSMD1/PSMB3/PSMA5/PSMD12/PSMA7/PSMA4/PSMC2/PSME4/PSMB2/PSME3/PSMB7/PSMC1/PSMA2/PSMD7/PSMB8/PSMB4/PSMD8/PSMD3/PSMC5/PSMD9/PSMA1/PSMB1/SCRIB/PSMB6/PSMD4/PSMA3/PSMD13/PSME1/PSMC3/PSMC6/RPS27A/UBC/FZD2/DVL2
R-HSA-8852135	Protein ubiquitination	63	0.528099683450115	1.81835237888555	0.003584229390681	0.0255707762557078	0.0170343667387647	9741	tags=54%	list=32%	signal=37%	UBE2C/UBE2S/UBE2T/PCNA/PRKDC/UBE2E3/UBA6/UBE2N/UCHL3/HLTF/RAD18/UBE2V2/USP5/UBE2D1/CDC34/LEO1/UBE2Z/UBE2K/BCL10/UBE2R2/DERL1/UBE2L3/UBE2E1/RPS27A/UBE2G1/UBC/VCP/PEX5/UBE2H/PAF1/UBA1/CDC73/UBE2Q2/UBE2D2
R-HSA-3371453	Regulation of HSF1-mediated heat shock response	66	0.571379585698196	1.99533846199782	0.00359712230215827	0.0255707762557078	0.0170343667387647	9671	tags=70%	list=31%	signal=48%	HSPA6/NDC1/NUP107/NUP210/NUP37/BAG2/NUP205/HSPA1B/HSPA1A/HSPA2/RPA3/HSPA4L/SEH1L/NUP155/DNAJC2/NUP85/DNAJB1/HSPA14/NUP62/BAG4/NUP54/RAE1/NUP188/HSF1/HSPA13/NUP93/NUP43/HSPA9/NUP153/NUP50/HSPA4/HSPA8/DNAJB6/DNAJC7/HSPH1/POM121/GSK3B/SEC13/AAAS/NUP160/YWHAE/RPA1/NUP35/ATR/NUP98/BAG3
R-HSA-167172	Transcription of the HIV genome	66	0.508491582045643	1.77572464374622	0.00359712230215827	0.0255707762557078	0.0170343667387647	10586	tags=70%	list=34%	signal=46%	TAF7L/SUPT16H/TAF6/GTF2A2/SSRP1/GTF2E2/GTF2H3/TAF2/NCBP1/GTF2E1/POLR2J/POLR2H/TAF5/POLR2K/NCBP2/RNGTT/CCNK/TAF13/NELFE/POLR2D/TAF15/POLR2G/TAF4B/TAF11/MNAT1/TBP/GTF2F2/SUPT5H/POLR2I/CCNT1/NELFB/POLR2B/RNMT/NELFA/TAF9/NELFCD/ERCC2/TAF10/GTF2H4/TAF4/CTDP1/ERCC3/GTF2B/GTF2H1/TCEA1/SUPT4H1
R-HSA-5685942	HDR through Homologous Recombination (HRR)	66	0.668849831781797	2.33571837016928	0.00359712230215827	0.0255707762557078	0.0170343667387647	5835	tags=55%	list=19%	signal=44%	EXO1/RAD51/RAD51AP1/XRCC2/CHEK1/EME1/BRCA1/BRIP1/BLM/RFC4/RFC3/POLE2/RMI2/PCNA/DNA2/RFC5/BRCA2/POLE/RFC2/GEN1/TOPBP1/BARD1/POLD1/RPA3/POLD2/NBN/XRCC3/POLE4/RMI1/RBBP8/RHNO1/POLE3/RAD51C/POLD3/SLX1B/TOP3A
R-HSA-69615	G1/S DNA Damage Checkpoints	66	0.67849759373059	2.36940972171644	0.00359712230215827	0.0255707762557078	0.0170343667387647	7375	tags=73%	list=24%	signal=55%	CCNA2/CDKN2A/CDC25A/CCNE1/CHEK1/CCNE2/CDK2/CHEK2/PSMB9/PSMD14/PSME2/PSMA6/PSMD2/PSMD11/CCNA1/PSMC4/PSMB5/PSMD1/PSMB3/PSMA5/PSMD12/PSMA7/PSMA4/PSMC2/PSME4/PSMB2/PSME3/PSMB7/PSMC1/PSMA2/PSMD7/PSMB8/PSMB4/PSMD8/PSMD3/PSMC5/PSMD9/PSMA1/PSMB1/PSMB6/PSMD4/PSMA3/PSMD13/ZNF385A/PSME1/PSMC3/PSMC6/RPS27A
R-HSA-73856	RNA Polymerase II Transcription Termination	66	0.537259713074065	1.87618703294877	0.00359712230215827	0.0255707762557078	0.0170343667387647	8944	tags=58%	list=29%	signal=41%	ALYREF/SNRPF/SNRPG/SNRPB/DDX39A/EIF4A3/CPSF4/SLBP/SRSF9/MAGOHB/CPSF3/MAGOH/CSTF2/THOC1/UPF3B/CSTF3/NCBP1/CPSF2/U2AF2/THOC3/SNRPE/FYTTD1/NCBP2/SNRPD3/SRSF1/SRSF2/ZNF473/SYMPK/PABPN1/SRSF7/FIP1L1/SRSF3/RBM8A/RNPS1/NUDT21/THOC7/PAPOLA/LSM11
R-HSA-1169091	Activation of NF-kappaB in B cells	66	0.56436900128371	1.97085650801584	0.00359712230215827	0.0255707762557078	0.0170343667387647	7375	tags=64%	list=24%	signal=48%	PSMB9/PSMD14/PSME2/PSMA6/PSMD2/PSMD11/PSMC4/PSMB5/PSMD1/PSMB3/PSMA5/PSMD12/PSMA7/CARD11/PSMA4/PSMC2/PSME4/PSMB2/PSME3/PSMB7/PSMC1/PSMA2/PSMD7/PSMB8/PSMB4/BCL10/PSMD8/PSMD3/PSMC5/PSMD9/PSMA1/PSMB1/PSMB6/NFKBIB/PSMD4/PSMA3/PSMD13/NFKBIE/PSME1/PSMC3/PSMC6/RPS27A
R-HSA-174154	APC/C:Cdc20 mediated degradation of Securin	66	0.665474238898544	2.32393032159248	0.00359712230215827	0.0255707762557078	0.0170343667387647	7870	tags=74%	list=26%	signal=55%	UBE2C/CDC20/PTTG1/PSMB9/PSMD14/PSME2/PSMA6/PSMD2/PSMD11/PSMC4/PSMB5/ANAPC7/PSMD1/PSMB3/PSMA5/PSMD12/PSMA7/PSMA4/UBE2D1/PSMC2/PSME4/PSMB2/CDC27/PSME3/PSMB7/PSMC1/PSMA2/PSMD7/PSMB8/ANAPC1/PSMB4/PSMD8/PSMD3/PSMC5/PSMD9/PSMA1/PSMB1/PSMB6/PSMD4/PSMA3/PSMD13/PSME1/PSMC3/PSMC6/UBE2E1/ANAPC11/RPS27A/UBC/ANAPC5
R-HSA-174084	Autodegradation of Cdh1 by Cdh1:APC/C	62	0.665398720331049	2.28971036929775	0.0036101083032491	0.0255707762557078	0.0170343667387647	7870	tags=74%	list=26%	signal=55%	UBE2C/PSMB9/PSMD14/PSME2/PSMA6/PSMD2/PSMD11/PSMC4/PSMB5/ANAPC7/PSMD1/PSMB3/PSMA5/PSMD12/PSMA7/PSMA4/UBE2D1/PSMC2/PSMB2/CDC27/PSME3/PSMB7/PSMC1/PSMA2/PSMD7/PSMB8/ANAPC1/PSMB4/PSMD8/PSMD3/PSMC5/PSMD9/PSMA1/PSMB1/PSMB6/PSMD4/PSMA3/PSMD13/PSME1/PSMC3/PSMC6/UBE2E1/ANAPC11/RPS27A/UBC/ANAPC5
R-HSA-8948751	Regulation of PTEN stability and activity	68	0.528538787084598	1.85154204031429	0.00363636363636364	0.0255707762557078	0.0170343667387647	7375	tags=62%	list=24%	signal=47%	PSMB9/PSMD14/PSME2/PSMA6/PSMD2/PSMD11/PSMC4/PSMB5/NEDD4/PSMD1/PSMB3/PSMA5/PSMD12/PSMA7/PSMA4/PSMC2/PSME4/PSMB2/PSME3/PSMB7/PSMC1/PSMA2/PSMD7/PSMB8/PSMB4/PSMD8/PSMD3/PSMC5/PSMD9/PSMA1/PSMB1/AKT3/PSMB6/AKT2/PSMD4/PSMA3/PSMD13/CSNK2A1/PSME1/PSMC3/PSMC6/RPS27A
R-HSA-70171	Glycolysis	68	0.607911306091807	2.12959458703111	0.00363636363636364	0.0255707762557078	0.0170343667387647	6600	tags=54%	list=21%	signal=43%	PFKP/GAPDH/PFKFB4/GCKR/NDC1/NUP107/NUP210/TPI1/NUP37/HK2/GCK/NUP205/PGK1/PGAM1/GPI/PGK2/ENO2/PKM/SEH1L/ALDOA/PPP2R1B/NUP155/NUP85/ENO1/PGP/GAPDHS/NUP62/ENO3/NUP54/RAE1/NUP188/NUP93/NUP43/NUP153/PGM2L1/NUP50/PFKM
R-HSA-5658442	Regulation of RAS by GAPs	67	0.620265027293891	2.1663003740609	0.00367647058823529	0.0255707762557078	0.0170343667387647	7375	tags=66%	list=24%	signal=50%	SPRED3/PSMB9/RASAL1/PSMD14/PSME2/PSMA6/PSMD2/PSMD11/PSMC4/PSMB5/KRAS/NRAS/PSMD1/PSMB3/PSMA5/PSMD12/PSMA7/PSMA4/PSMC2/PSME4/PSMB2/PSME3/PSMB7/PSMC1/PSMA2/PSMD7/PSMB8/PSMB4/PSMD8/PSMD3/PSMC5/HRAS/PSMD9/PSMA1/PSMB1/RASAL2/PSMB6/PSMD4/PSMA3/PSMD13/PSME1/PSMC3/PSMC6/RPS27A
R-HSA-68867	Assembly of the pre-replicative complex	67	0.70871455211425	2.4752138711507	0.00367647058823529	0.0255707762557078	0.0170343667387647	7375	tags=81%	list=24%	signal=61%	CDC6/ORC1/ORC6/CDT1/E2F2/MCM4/MCM2/MCM7/E2F1/MCM6/MCM8/MCM5/GMNN/PSMB9/MCM3/PSMD14/PSME2/PSMA6/PSMD2/PSMD11/PSMC4/E2F3/PSMB5/ORC5/PSMD1/PSMB3/PSMA5/PSMD12/PSMA7/PSMA4/PSMC2/PSME4/PSMB2/PSME3/PSMB7/PSMC1/PSMA2/PSMD7/PSMB8/PSMB4/PSMD8/PSMD3/PSMC5/PSMD9/PSMA1/PSMB1/PSMB6/PSMD4/PSMA3/PSMD13/PSME1/PSMC3/PSMC6/RPS27A
R-HSA-380259	Loss of Nlp from mitotic centrosomes	69	0.559367666579372	1.95202254367892	0.0037037037037037	0.0255707762557078	0.0170343667387647	6729	tags=45%	list=22%	signal=35%	PLK1/NEK2/CDK1/PLK4/TUBB4A/TUBA4A/TUBB/YWHAG/CEP152/HAUS6/TUBG1/HAUS1/CEP78/CKAP5/NEDD1/HSP90AA1/CEP76/CENPJ/HAUS5/DYNLL1/CSNK1E/HAUS2/HAUS8/MAPRE1/CEP135/CEP250/NDE1/CEP72/TUBB4B/CEP41/ODF2
R-HSA-380284	Loss of proteins required for interphase microtubule organization from the centrosome	69	0.559367666579372	1.95202254367892	0.0037037037037037	0.0255707762557078	0.0170343667387647	6729	tags=45%	list=22%	signal=35%	PLK1/NEK2/CDK1/PLK4/TUBB4A/TUBA4A/TUBB/YWHAG/CEP152/HAUS6/TUBG1/HAUS1/CEP78/CKAP5/NEDD1/HSP90AA1/CEP76/CENPJ/HAUS5/DYNLL1/CSNK1E/HAUS2/HAUS8/MAPRE1/CEP135/CEP250/NDE1/CEP72/TUBB4B/CEP41/ODF2
R-HSA-8854518	AURKA Activation by TPX2	72	0.59995325876213	2.13142237249411	0.0037037037037037	0.0255707762557078	0.0170343667387647	5489	tags=42%	list=18%	signal=34%	TPX2/HMMR/PLK1/NEK2/CDK1/AURKA/PLK4/TUBB4A/TUBA4A/TUBB/YWHAG/CEP152/HAUS6/TUBG1/HAUS1/CEP78/CKAP5/NEDD1/HSP90AA1/CEP76/CENPJ/HAUS5/DYNLL1/CSNK1E/HAUS2/HAUS8/MAPRE1/CEP135/CEP250/NDE1
R-HSA-159236	Transport of Mature mRNA derived from an Intron-Containing Transcript	72	0.510760196146809	1.81455087233457	0.0037037037037037	0.0255707762557078	0.0170343667387647	8825	tags=57%	list=29%	signal=41%	NDC1/ALYREF/NUP107/NUP210/NUP37/NUP205/DDX39A/EIF4A3/SEH1L/NUP155/SRSF9/NUP85/MAGOHB/MAGOH/NUP62/THOC1/UPF3B/NUP54/NCBP1/RAE1/U2AF2/NUP188/THOC3/NXT1/NUP93/NUP43/NUP153/FYTTD1/NUP50/NCBP2/SRSF1/SRSF2/SRSF7/POM121/SRSF3/RBM8A/RNPS1/SEC13/AAAS/NUP160/THOC7
R-HSA-1234174	Cellular response to hypoxia	72	0.556374849270913	1.97660365021742	0.0037037037037037	0.0255707762557078	0.0170343667387647	7375	tags=64%	list=24%	signal=49%	EGLN3/CA9/HIF1A/PSMB9/PSMD14/EPO/PSME2/PSMA6/PSMD2/PSMD11/PSMC4/PSMB5/PSMD1/PSMB3/PSMA5/PSMD12/PSMA7/PSMA4/UBE2D1/PSMC2/PSME4/PSMB2/PSME3/CUL2/PSMB7/PSMC1/PSMA2/PSMD7/PSMB8/PSMB4/PSMD8/PSMD3/HIGD1A/PSMC5/PSMD9/PSMA1/PSMB1/VEGFA/PSMB6/PSMD4/PSMA3/PSMD13/PSME1/PSMC3/PSMC6/RPS27A
R-HSA-179419	APC:Cdc20 mediated degradation of cell cycle proteins prior to satisfation of the cell cycle checkpoint	72	0.689619073311481	2.44997339357319	0.0037037037037037	0.0255707762557078	0.0170343667387647	7375	tags=74%	list=24%	signal=56%	UBE2C/CCNA2/CDC20/BUB1B/MAD2L1/NEK2/CDK1/PSMB9/PSMD14/PSME2/PSMA6/PSMD2/PSMD11/CCNA1/PSMC4/BUB3/PSMB5/ANAPC7/PSMD1/PSMB3/PSMA5/PSMD12/PSMA7/PSMA4/UBE2D1/PSMC2/PSME4/PSMB2/CDC27/PSME3/PSMB7/PSMC1/PSMA2/PSMD7/PSMB8/ANAPC1/PSMB4/PSMD8/PSMD3/PSMC5/PSMD9/PSMA1/PSMB1/PSMB6/PSMD4/PSMA3/PSMD13/PSME1/PSMC3/PSMC6/UBE2E1/ANAPC11/RPS27A
R-HSA-8939236	RUNX1 regulates transcription of genes involved in differentiation of HSCs	69	0.528060729104442	1.84277088081768	0.0037037037037037	0.0255707762557078	0.0170343667387647	7375	tags=62%	list=24%	signal=47%	LMO1/PSMB9/PSMD14/PSME2/MYB/PSMA6/PSMD2/PSMD11/PSMC4/PSMB5/PSMD1/PSMB3/PSMA5/GATA3/PSMD12/PSMA7/PSMA4/PSMC2/PSME4/PSMB2/PSME3/TCF3/PSMB7/PSMC1/PSMA2/PSMD7/PSMB8/PSMB4/PSMD8/PSMD3/PSMC5/PSMD9/PSMA1/PSMB1/PSMB6/PSMD4/PSMA3/PSMD13/MNAT1/PSME1/PSMC3/PSMC6/RPS27A
R-HSA-8939902	Regulation of RUNX2 expression and activity	72	0.624689425072246	2.21930124891175	0.0037037037037037	0.0255707762557078	0.0170343667387647	8327	tags=68%	list=27%	signal=50%	DLX6/TWIST1/DLX5/SKP2/PSMB9/MSX2/STAT1/PSMD14/PSME2/PSMA6/PSMD2/PSMD11/PSMC4/PSMB5/PSMD1/PSMB3/PPARGC1A/PSMA5/PSMD12/PSMA7/PSMA4/PSMC2/PSME4/PSMB2/PSME3/PSMB7/PSMC1/PSMA2/PSMD7/PSMB8/PSMB4/PSMD8/PSMD3/PSMC5/PSMD9/PSMA1/PSMB1/PSMB6/PSMD4/PSMA3/PSMD13/PSME1/PSMC3/PSMC6/RPS27A/UBC/ESR1/GSK3B/CUL1
R-HSA-1445148	Translocation of SLC2A4 (GLUT4) to the plasma membrane	72	0.486916223080624	1.72984164390689	0.0037037037037037	0.0255707762557078	0.0170343667387647	6017	tags=32%	list=20%	signal=26%	TUBA3C/TUBB2B/TUBB3/TUBA3E/TUBA1C/TUBAL3/TUBA1B/TUBB6/TUBB4A/PRKAA2/TUBA4A/YWHAG/YWHAZ/SFN/RALA/RAB10/YWHAQ/ACTG1/TBC1D1/ACTB/RAC1/CALM3/EXOC5
R-HSA-674695	RNA Polymerase II Pre-transcription Events	77	0.459052345694403	1.65845107557306	0.00374531835205993	0.0255707762557078	0.0170343667387647	10586	tags=64%	list=34%	signal=42%	TAF7L/SUPT16H/TAF6/GTF2A2/SSRP1/GTF2E2/GTF2H3/LEO1/TAF2/NCBP1/GTF2E1/POLR2J/POLR2H/TAF5/POLR2K/NCBP2/CCNK/TAF13/NELFE/POLR2D/TAF15/POLR2G/TAF4B/TAF11/MNAT1/TBP/GTF2F2/SUPT5H/POLR2I/CCNT1/NELFB/POLR2B/NELFA/EAF1/IWS1/TAF9/NELFCD/ERCC2/TAF10/GTF2H4/PAF1/CDC73/TAF4/CTDP1/ERCC3/GTF2B/GTF2H1/TCEA1/SUPT4H1
R-HSA-68949	Orc1 removal from chromatin	70	0.697947315878015	2.44498166199853	0.00374531835205993	0.0255707762557078	0.0170343667387647	7375	tags=77%	list=24%	signal=59%	CCNA2/CDC6/ORC1/ORC6/CDT1/MCM4/MCM2/MCM7/MCM6/MCM8/SKP2/CDK2/MCM5/PSMB9/MCM3/PSMD14/PSME2/PSMA6/PSMD2/PSMD11/CCNA1/PSMC4/PSMB5/ORC5/PSMD1/PSMB3/PSMA5/PSMD12/PSMA7/PSMA4/PSMC2/PSME4/PSMB2/PSME3/PSMB7/PSMC1/PSMA2/PSMD7/PSMB8/PSMB4/PSMD8/PSMD3/PSMC5/PSMD9/PSMA1/PSMB1/PSMB6/PSMD4/PSMA3/PSMD13/PSME1/PSMC3/PSMC6/RPS27A
R-HSA-69017	CDK-mediated phosphorylation and removal of Cdc6	71	0.676211987827534	2.38103027894423	0.00374531835205993	0.0255707762557078	0.0170343667387647	7375	tags=72%	list=24%	signal=55%	UBE2C/CCNA2/CDC6/CCNE1/CCNE2/CDK2/PSMB9/PSMD14/PSME2/PSMA6/PSMD2/PSMD11/CCNA1/PSMC4/PSMB5/ANAPC7/PSMD1/PSMB3/PSMA5/PSMD12/PSMA7/PSMA4/UBE2D1/PSMC2/PSME4/PSMB2/CDC27/PSME3/PSMB7/PSMC1/PSMA2/PSMD7/PSMB8/ANAPC1/PSMB4/PSMD8/PSMD3/PSMC5/PSMD9/PSMA1/PSMB1/PSMB6/PSMD4/PSMA3/PSMD13/PSME1/PSMC3/PSMC6/UBE2E1/ANAPC11/RPS27A
R-HSA-174178	APC/C:Cdh1 mediated degradation of Cdc20 and other APC/C:Cdh1 targeted proteins in late mitosis/early G1	71	0.679222001591892	2.39162892854227	0.00374531835205993	0.0255707762557078	0.0170343667387647	7375	tags=72%	list=24%	signal=55%	UBE2C/CDC20/AURKB/PLK1/AURKA/PTTG1/SKP2/PSMB9/PSMD14/PSME2/PSMA6/PSMD2/PSMD11/PSMC4/PSMB5/ANAPC7/PSMD1/PSMB3/PSMA5/PSMD12/PSMA7/PSMA4/UBE2D1/PSMC2/PSME4/PSMB2/CDC27/PSME3/PSMB7/PSMC1/PSMA2/PSMD7/PSMB8/ANAPC1/PSMB4/PSMD8/PSMD3/PSMC5/PSMD9/PSMA1/PSMB1/PSMB6/PSMD4/PSMA3/PSMD13/PSME1/PSMC3/PSMC6/UBE2E1/ANAPC11/RPS27A
R-HSA-174184	Cdc20:Phospho-APC/C mediated degradation of Cyclin A	71	0.685814367678069	2.41484150617121	0.00374531835205993	0.0255707762557078	0.0170343667387647	7375	tags=73%	list=24%	signal=56%	UBE2C/CCNA2/CDC20/BUB1B/MAD2L1/CDK1/PSMB9/PSMD14/PSME2/PSMA6/PSMD2/PSMD11/CCNA1/PSMC4/BUB3/PSMB5/ANAPC7/PSMD1/PSMB3/PSMA5/PSMD12/PSMA7/PSMA4/UBE2D1/PSMC2/PSME4/PSMB2/CDC27/PSME3/PSMB7/PSMC1/PSMA2/PSMD7/PSMB8/ANAPC1/PSMB4/PSMD8/PSMD3/PSMC5/PSMD9/PSMA1/PSMB1/PSMB6/PSMD4/PSMA3/PSMD13/PSME1/PSMC3/PSMC6/UBE2E1/ANAPC11/RPS27A
R-HSA-1169408	ISG15 antiviral mechanism	70	0.576969756648099	2.02118475483744	0.00374531835205993	0.0255707762557078	0.0170343667387647	8796	tags=61%	list=29%	signal=44%	KPNA2/NDC1/NUP107/NUP210/NUP37/NUP205/EIF4A3/STAT1/KPNB1/SEH1L/NUP155/NUP85/NEDD4/KPNA7/UBE2N/ISG15/UBE2L6/KPNA4/NUP62/NUP54/EIF4G1/RAE1/NUP188/USP18/NUP93/NUP43/EIF4E/NUP153/NUP50/KPNA1/FLNB/UBE2E1/RPS27A/TRIM25/KPNA3/UBC/DDX58/POM121/EIF2AK2/SEC13/EIF4G3/AAAS/NUP160
R-HSA-170834	Signaling by TGF-beta Receptor Complex	73	0.447315808353859	1.58270763727052	0.00377358490566038	0.0255707762557078	0.0170343667387647	8926	tags=51%	list=29%	signal=36%	SERPINE1/FURIN/RBL1/STRAP/MYC/TGIF1/PMEPA1/TFDP1/CDK8/UBE2M/XPO1/PPP1CC/UBE2D1/SMAD3/HDAC1/NEDD8/CCNK/E2F4/PARP1/FKBP1A/E2F5/TGFBR1/SNW1/PARD3/RPS27A/BAMBI/CBL/UBC/CCNT1/PPP1CA/CCNC/TGIF2/USP15/UCHL5/PPP1CB/SKIL/SMURF1
R-HSA-3108214	SUMOylation of DNA damage response and repair proteins	74	0.564364941635041	2.0003633467712	0.00384615384615385	0.0255707762557078	0.0170343667387647	9669	tags=62%	list=31%	signal=43%	CDKN2A/BRCA1/BLM/CBX2/EID3/NDC1/NUP107/NUP210/NUP37/TDG/NUP205/SEH1L/NUP155/NUP85/RAD21/NUP62/SMC1A/SMC3/SMC6/SUMO2/MDC1/NUP54/RNF168/RAE1/NUP188/NUP93/NUP43/NUP153/NUP50/PML/NSMCE2/PARP1/XRCC4/POM121/RNF2/SUMO1/WRN/SEC13/AAAS/NUP160/RPA1/NUP35/PCGF2/RAD52/COMMD3-BMI1/NUP98
R-HSA-176409	APC/C:Cdc20 mediated degradation of mitotic proteins	74	0.695247713750591	2.46427079521271	0.00384615384615385	0.0255707762557078	0.0170343667387647	7375	tags=74%	list=24%	signal=57%	UBE2C/CCNA2/CDC20/BUB1B/MAD2L1/CCNB1/NEK2/CDK1/PTTG1/PSMB9/PSMD14/PSME2/PSMA6/PSMD2/PSMD11/CCNA1/PSMC4/BUB3/PSMB5/ANAPC7/PSMD1/PSMB3/PSMA5/PSMD12/PSMA7/PSMA4/UBE2D1/PSMC2/PSME4/PSMB2/CDC27/PSME3/PSMB7/PSMC1/PSMA2/PSMD7/PSMB8/ANAPC1/PSMB4/PSMD8/PSMD3/PSMC5/PSMD9/PSMA1/PSMB1/PSMB6/PSMD4/PSMA3/PSMD13/PSME1/PSMC3/PSMC6/UBE2E1/ANAPC11/RPS27A
R-HSA-68875	Mitotic Prophase	78	0.630157186385674	2.26564952989956	0.00386100386100386	0.0255707762557078	0.0170343667387647	6297	tags=42%	list=21%	signal=34%	CCNB2/CCNB1/PLK1/CDK1/NCAPG2/LMNB1/TMPO/NDC1/MASTL/SMC2/VRK1/NUP107/NUP210/NUP37/SMC4/NCAPD3/NUP205/VRK2/SEH1L/PPP2R1B/NUP155/NUP85/SET/NUP62/BANF1/NUP54/RAE1/NUP188/NUP93/NUP43/LEMD3/NUP153/NUP50
R-HSA-5619084	ABC transporter disorders	76	0.461771575795373	1.65434485182168	0.00386100386100386	0.0255707762557078	0.0170343667387647	7375	tags=62%	list=24%	signal=47%	ABCC2/ABCA12/ABCG8/PSMB9/PSMD14/PSME2/PSMA6/PSMD2/PSMD11/ERLIN1/PSMC4/PSMB5/PSMD1/PSMB3/PSMA5/PSMD12/PSMA7/PSMA4/PSMC2/PSME4/PSMB2/PSME3/PSMB7/PSMC1/PSMA2/PSMD7/ERLIN2/ABCD1/PSMB8/ABCB11/PSMB4/PSMD8/ABCB6/PSMD3/PSMC5/PSMD9/PSMA1/PSMB1/PSMB6/DERL1/PSMD4/PSMA3/PSMD13/PSME1/PSMC3/PSMC6/RPS27A
R-HSA-8852276	The role of GTSE1 in G2/M progression after G2 checkpoint	76	0.687712367609936	2.46380131330074	0.00386100386100386	0.0255707762557078	0.0170343667387647	7375	tags=74%	list=24%	signal=56%	TUBA3C/CCNB2/CCNB1/PLK1/GTSE1/CDK1/TUBB2B/TUBB3/TUBA3E/TUBA1C/TUBAL3/TUBA1B/TUBB6/TUBB4A/TUBA4A/PSMB9/PSMD14/PSME2/PSMA6/PSMD2/PSMD11/PSMC4/PSMB5/HSP90AA1/PSMD1/PSMB3/PSMA5/PSMD12/PSMA7/PSMA4/PSMC2/PSME4/PSMB2/MAPRE1/PSME3/PSMB7/PSMC1/PSMA2/PSMD7/PSMB8/PSMB4/PSMD8/PSMD3/PSMC5/PSMD9/PSMA1/TUBB4B/PSMB1/PSMB6/PSMD4/PSMA3/PSMD13/PSME1/PSMC3/PSMC6/RPS27A
R-HSA-1169410	Antiviral mechanism by IFN-stimulated genes	78	0.580226922325975	2.08613165445731	0.00386100386100386	0.0255707762557078	0.0170343667387647	8796	tags=62%	list=29%	signal=44%	KPNA2/NDC1/NUP107/OASL/NUP210/OAS3/NUP37/OAS1/NUP205/EIF4A3/STAT1/KPNB1/SEH1L/NUP155/NUP85/NEDD4/KPNA7/ABCE1/UBE2N/ISG15/UBE2L6/KPNA4/NUP62/NUP54/EIF4G1/RAE1/NUP188/USP18/NUP93/NUP43/OAS2/EIF4E/NUP153/NUP50/KPNA1/FLNB/UBE2E1/RPS27A/TRIM25/KPNA3/UBC/DDX58/POM121/EIF2AK2/SEC13/EIF4G3/AAAS/NUP160
R-HSA-6806834	Signaling by MET	79	0.496238263287494	1.78854667554892	0.00390625	0.0255707762557078	0.0170343667387647	7897	tags=54%	list=26%	signal=41%	TNS4/LAMC2/COL2A1/SH3GL2/LAMA3/MET/LAMB3/FN1/HGFAC/LAMB1/ITGB1/KRAS/NRAS/COL5A2/COL5A3/PTPN11/COL11A1/ITGA2/COL3A1/SH3GL1/LAMA5/RAC1/COL5A1/SH3KBP1/ITGA3/COL11A2/LAMA1/SPINT2/HRAS/HGS/CRKL/STAM/LAMC1/COL1A1/RAP1B/COL1A2/ARF6/RPS27A/GRB2/DOCK7/CBL/UBC/SHC1
R-HSA-6781827	Transcription-Coupled Nucleotide Excision Repair (TC-NER)	79	0.493631066718074	1.77914979283809	0.00390625	0.0255707762557078	0.0170343667387647	10264	tags=59%	list=33%	signal=40%	RFC4/RFC3/POLE2/PCNA/RFC5/POLE/RFC2/LIG1/POLD1/RPA3/COPS6/POLD2/POLE4/PRPF19/POLE3/GTF2H3/POLR2J/POLR2H/POLD3/POLR2K/COPS3/ISY1/COPS8/LIG3/COPS7B/COPS5/POLR2D/POLR2G/MNAT1/GPS1/RPS27A/POLR2I/UBC/HMGN1/POLR2B/COPS2/CUL4B/RPA1/ERCC2/COPS7A/XRCC1/GTF2H4/RFC1/DDB1/ERCC3/POLD4/GTF2H1
R-HSA-176408	Regulation of APC/C activators between G1/S and early anaphase	79	0.681381344447646	2.45584113228055	0.00390625	0.0255707762557078	0.0170343667387647	7375	tags=71%	list=24%	signal=54%	UBE2C/CCNA2/CDC20/BUB1B/MAD2L1/CCNB1/PLK1/CDK1/FBXO5/CDK2/PSMB9/PSMD14/PSME2/PSMA6/PSMD2/PSMD11/CCNA1/PSMC4/BUB3/PSMB5/ANAPC7/PSMD1/PSMB3/PSMA5/PSMD12/PSMA7/PSMA4/UBE2D1/PSMC2/PSME4/PSMB2/CDC27/PSME3/PSMB7/PSMC1/PSMA2/PSMD7/PSMB8/ANAPC1/PSMB4/PSMD8/PSMD3/PSMC5/PSMD9/PSMA1/PSMB1/PSMB6/PSMD4/PSMA3/PSMD13/PSME1/PSMC3/PSMC6/UBE2E1/ANAPC11/RPS27A
R-HSA-176814	Activation of APC/C and APC/C:Cdc20 mediated degradation of mitotic proteins	75	0.698252479837555	2.48027185214523	0.00393700787401575	0.0255707762557078	0.0170343667387647	7375	tags=75%	list=24%	signal=57%	UBE2C/CCNA2/CDC20/BUB1B/MAD2L1/CCNB1/PLK1/NEK2/CDK1/PTTG1/PSMB9/PSMD14/PSME2/PSMA6/PSMD2/PSMD11/CCNA1/PSMC4/BUB3/PSMB5/ANAPC7/PSMD1/PSMB3/PSMA5/PSMD12/PSMA7/PSMA4/UBE2D1/PSMC2/PSME4/PSMB2/CDC27/PSME3/PSMB7/PSMC1/PSMA2/PSMD7/PSMB8/ANAPC1/PSMB4/PSMD8/PSMD3/PSMC5/PSMD9/PSMA1/PSMB1/PSMB6/PSMD4/PSMA3/PSMD13/PSME1/PSMC3/PSMC6/UBE2E1/ANAPC11/RPS27A
R-HSA-195253	Degradation of beta-catenin by the destruction complex	80	0.484985701587976	1.74322375864573	0.00396825396825397	0.0255707762557078	0.0170343667387647	8381	tags=60%	list=27%	signal=44%	PSMB9/PSMD14/PSME2/PSMA6/PSMD2/PSMD11/PSMC4/PPP2R1B/PSMB5/PSMD1/PSMB3/PSMA5/PSMD12/PSMA7/PSMA4/PSMC2/PSME4/PSMB2/PSME3/PSMB7/PSMC1/PSMA2/TLE1/PSMD7/PSMB8/PSMB4/PSMD8/PSMD3/PSMC5/HDAC1/PSMD9/PSMA1/PSMB1/PSMB6/PSMD4/PSMA3/PSMD13/PSME1/PSMC3/PSMC6/CTNNB1/RPS27A/LEF1/PPP2CA/UBC/GSK3B/CUL1/CTBP2
R-HSA-9013694	Signaling by NOTCH4	81	0.515971258428314	1.85964565967131	0.00403225806451613	0.0255707762557078	0.0170343667387647	7375	tags=56%	list=24%	signal=42%	TACC3/PSMB9/PSMD14/JAG1/PSME2/PSMA6/PSMD2/PSMD11/YWHAZ/PSMC4/PSMB5/PSMD1/PSMB3/PSMA5/PSMD12/PSMA7/PSMA4/PSMC2/PSMB2/PSME3/PSMB7/PSMC1/PSMA2/PSMD7/ADAM10/PSMB8/PSMB4/PSMD8/PSMD3/PSENEN/PSMC5/SMAD3/MAMLD1/PSMD9/PSMA1/PSMB1/PSMB6/PSMD4/PSMA3/PSMD13/SNW1/PSME1/PSMC3/PSMC6/RPS27A
R-HSA-380270	Recruitment of mitotic centrosome proteins and complexes	81	0.533264362758049	1.92197286469237	0.00403225806451613	0.0255707762557078	0.0170343667387647	8850	tags=53%	list=29%	signal=38%	PLK1/NEK2/CDK1/PLK4/TUBB4A/TUBA4A/TUBB/YWHAG/CEP152/HAUS6/TUBG1/MZT1/HAUS1/CEP78/CKAP5/NEDD1/HSP90AA1/CEP76/CENPJ/HAUS5/DYNLL1/CSNK1E/MZT2A/HAUS2/HAUS8/MAPRE1/CEP135/CEP250/NDE1/CEP72/TUBB4B/CEP41/ODF2/MZT2B/CEP131/DCTN2/TUBA1A/HAUS7/DYNC1H1/DYNC1I2/CEP192/HAUS3/YWHAE
R-HSA-380287	Centrosome maturation	81	0.533264362758049	1.92197286469237	0.00403225806451613	0.0255707762557078	0.0170343667387647	8850	tags=53%	list=29%	signal=38%	PLK1/NEK2/CDK1/PLK4/TUBB4A/TUBA4A/TUBB/YWHAG/CEP152/HAUS6/TUBG1/MZT1/HAUS1/CEP78/CKAP5/NEDD1/HSP90AA1/CEP76/CENPJ/HAUS5/DYNLL1/CSNK1E/MZT2A/HAUS2/HAUS8/MAPRE1/CEP135/CEP250/NDE1/CEP72/TUBB4B/CEP41/ODF2/MZT2B/CEP131/DCTN2/TUBA1A/HAUS7/DYNC1H1/DYNC1I2/CEP192/HAUS3/YWHAE
R-HSA-72202	Transport of Mature Transcript to Cytoplasm	81	0.527061710956099	1.89961748284982	0.00403225806451613	0.0255707762557078	0.0170343667387647	8825	tags=59%	list=29%	signal=42%	NDC1/ALYREF/NUP107/NUP210/NUP37/NUP205/DDX39A/EIF4A3/CPSF4/SEH1L/NUP155/SLBP/SRSF9/NUP85/MAGOHB/CPSF3/MAGOH/NUP62/THOC1/UPF3B/NUP54/NCBP1/CPSF2/RAE1/U2AF2/NUP188/THOC3/NXT1/NUP93/NUP43/EIF4E/NUP153/FYTTD1/NUP50/NCBP2/SRSF1/SRSF2/SYMPK/SRSF7/FIP1L1/POM121/SRSF3/RBM8A/RNPS1/SEC13/AAAS/NUP160/THOC7
R-HSA-446728	Cell junction organization	85	0.480820564270343	1.74925091823022	0.0040650406504065	0.0255707762557078	0.0170343667387647	5129	tags=39%	list=17%	signal=32%	CDH7/CDH18/CLDN6/CDH2/KRT14/LAMC2/CDH12/FLNC/CDH3/CDH17/LAMA3/CDH9/ITGA6/CDH24/CLDN19/LAMB3/PVR/ACTN1/COL17A1/PLEC/KRT5/CLDN1/CLDN14/ITGB1/CDH10/ITGB4/PARD6G/PXN/VASP/ACTG1/PARVB/ACTB/CLDN12
R-HSA-69202	Cyclin E associated events during G1/S transition	82	0.653630968770914	2.3616145716342	0.0040650406504065	0.0255707762557078	0.0170343667387647	7375	tags=70%	list=24%	signal=53%	CCNA2/CDC25A/CCNE1/E2F1/CKS1B/CCNE2/SKP2/CDK2/CDK4/PSMB9/MYC/PSMD14/LIN9/PSME2/PSMA6/PSMD2/PSMD11/CCNA1/PSMC4/PSMB5/TFDP1/PSMD1/PSMB3/PSMA5/PSMD12/PSMA7/PSMA4/PSMC2/PSMB2/PSME3/PSMB7/PSMC1/PSMA2/PSMD7/PSMB8/PSMB4/PSMD8/PSMD3/PSMC5/LIN54/PSMD9/LIN37/PSMA1/PSMB1/AKT3/E2F4/PSMB6/AKT2/PSMD4/PSMA3/PSMD13/E2F5/MNAT1/PSME1/PSMC3/PSMC6/RPS27A
R-HSA-69656	Cyclin A:Cdk2-associated events at S phase entry	84	0.651927698210817	2.36037491951822	0.0040650406504065	0.0255707762557078	0.0170343667387647	7375	tags=69%	list=24%	signal=53%	CCNA2/CDC25A/CCNE1/E2F1/CKS1B/CCNE2/SKP2/CDK2/CDK4/PSMB9/MYC/PSMD14/LIN9/PSME2/PSMA6/PSMD2/PSMD11/CCNA1/PSMC4/PSMB5/TFDP1/PSMD1/PSMB3/PSMA5/PSMD12/PSMA7/PSMA4/PSMC2/PSMB2/CDC25B/PSME3/PSMB7/PSMC1/PSMA2/PSMD7/PSMB8/PSMB4/PSMD8/PSMD3/PSMC5/LIN54/PSMD9/LIN37/PSMA1/PSMB1/AKT3/E2F4/PSMB6/AKT2/PSMD4/PSMA3/PSMD13/E2F5/MNAT1/PSME1/PSMC3/PSMC6/RPS27A
R-HSA-1474165	Reproduction	82	0.512510393562506	1.85173602748219	0.0040650406504065	0.0255707762557078	0.0170343667387647	4699	tags=37%	list=15%	signal=31%	PRDM9/ADAM2/SYCP1/RAD51/KCNU1/MND1/BRCA1/LMNB1/BLM/DMC1/ZP4/CATSPER1/PSMC3IP/CDK2/ZP3/BRCA2/ADAM21/CDK4/SPAM1/HSPA2/RPA3/SYCE2/NBN/SMC1B/B4GALT1/RAD21/RBBP8/SMC1A/SMC3/ACR
R-HSA-5696399	Global Genome Nucleotide Excision Repair (GG-NER)	84	0.522908874018101	1.89324827709147	0.0040650406504065	0.0255707762557078	0.0170343667387647	10264	tags=64%	list=33%	signal=43%	RFC4/RFC3/POLE2/PCNA/RFC5/POLE/RFC2/ACTL6A/LIG1/POLD1/PARP2/RUVBL1/RPA3/COPS6/POLD2/UBE2N/POLE4/UBE2V2/POLE3/GTF2H3/RAD23B/SUMO2/ACTB/POLD3/COPS3/COPS8/LIG3/MCRS1/COPS7B/COPS5/PARP1/RAD23A/MNAT1/GPS1/INO80C/RPS27A/CHD1L/TFPT/UBC/SUMO1/COPS2/CUL4B/RPA1/ERCC2/COPS7A/ACTR5/XRCC1/GTF2H4/RFC1/DDB1/YY1/ERCC3/POLD4/GTF2H1
R-HSA-1168372	Downstream signaling events of B Cell Receptor (BCR)	82	0.516294559015635	1.86540848289291	0.0040650406504065	0.0255707762557078	0.0170343667387647	8978	tags=67%	list=29%	signal=48%	PSMB9/PSMD14/PSME2/PSMA6/PSMD2/PSMD11/PSMC4/PSMB5/KRAS/PPIA/NRAS/PSMD1/PSMB3/PSMA5/PSMD12/PSMA7/CARD11/PSMA4/PSMC2/PSME4/PSMB2/PSME3/PSMB7/PSMC1/PSMA2/PSMD7/PSMB8/PSMB4/BCL10/PSMD8/PSMD3/CALM3/PSMC5/HRAS/PSMD9/PSMA1/PSMB1/PSMB6/NFKBIB/PSMD4/PSMA3/PSMD13/NFKBIE/FKBP1A/PSME1/PSMC3/PSMC6/RPS27A/UBC/PPP3R1/CUL1/CALM2/MAP3K7/PSMB10/CHUK
R-HSA-174143	APC/C-mediated degradation of cell cycle proteins	85	0.687364181129022	2.50066763850489	0.0040650406504065	0.0255707762557078	0.0170343667387647	7375	tags=72%	list=24%	signal=55%	UBE2C/CCNA2/CDC20/BUB1B/MAD2L1/CCNB1/AURKB/PLK1/NEK2/CDK1/AURKA/FBXO5/PTTG1/SKP2/CDK2/PSMB9/PSMD14/PSME2/PSMA6/PSMD2/PSMD11/CCNA1/PSMC4/BUB3/PSMB5/ANAPC7/PSMD1/PSMB3/PSMA5/PSMD12/PSMA7/PSMA4/UBE2D1/PSMC2/PSME4/PSMB2/CDC27/PSME3/PSMB7/PSMC1/PSMA2/PSMD7/PSMB8/ANAPC1/PSMB4/PSMD8/PSMD3/PSMC5/PSMD9/PSMA1/PSMB1/PSMB6/PSMD4/PSMA3/PSMD13/PSME1/PSMC3/PSMC6/UBE2E1/ANAPC11/RPS27A
R-HSA-453276	Regulation of mitotic cell cycle	85	0.687364181129022	2.50066763850489	0.0040650406504065	0.0255707762557078	0.0170343667387647	7375	tags=72%	list=24%	signal=55%	UBE2C/CCNA2/CDC20/BUB1B/MAD2L1/CCNB1/AURKB/PLK1/NEK2/CDK1/AURKA/FBXO5/PTTG1/SKP2/CDK2/PSMB9/PSMD14/PSME2/PSMA6/PSMD2/PSMD11/CCNA1/PSMC4/BUB3/PSMB5/ANAPC7/PSMD1/PSMB3/PSMA5/PSMD12/PSMA7/PSMA4/UBE2D1/PSMC2/PSME4/PSMB2/CDC27/PSME3/PSMB7/PSMC1/PSMA2/PSMD7/PSMB8/ANAPC1/PSMB4/PSMD8/PSMD3/PSMC5/PSMD9/PSMA1/PSMB1/PSMB6/PSMD4/PSMA3/PSMD13/PSME1/PSMC3/PSMC6/UBE2E1/ANAPC11/RPS27A
R-HSA-69002	DNA Replication Pre-Initiation	84	0.714475323304368	2.5868353781725	0.0040650406504065	0.0255707762557078	0.0170343667387647	7375	tags=81%	list=24%	signal=62%	MCM10/CDC6/ORC1/CDC45/ORC6/CDT1/E2F2/MCM4/MCM2/MCM7/E2F1/MCM6/DBF4/CDC7/PRIM1/POLE2/MCM8/CDK2/MCM5/POLA2/POLE/GMNN/PSMB9/MCM3/PSMD14/PRIM2/PSME2/PSMA6/PSMD2/PSMD11/RPA3/PSMC4/E2F3/PSMB5/ORC5/PSMD1/PSMB3/POLE4/PSMA5/PSMD12/PSMA7/POLE3/PSMA4/PSMC2/PSME4/PSMB2/PSME3/PSMB7/PSMC1/PSMA2/PSMD7/PSMB8/PSMB4/PSMD8/PSMD3/PSMC5/PSMD9/POLA1/PSMA1/PSMB1/PSMB6/PSMD4/PSMA3/PSMD13/PSME1/PSMC3/PSMC6/RPS27A
R-HSA-1236974	ER-Phagosome pathway	82	0.501617916149213	1.8123807419932	0.0040650406504065	0.0255707762557078	0.0170343667387647	7817	tags=57%	list=25%	signal=43%	SEC61G/TAP1/PSMB9/PSMD14/TAP2/PSME2/PSMA6/PSMD2/PSMD11/PSMC4/TLR6/PSMB5/PSMD1/PSMB3/PSMA5/PSMD12/PSMA7/CD14/PSMA4/SEC61A2/PSMC2/PSME4/PSMB2/PSME3/PSMB7/PSMC1/PSMA2/PSMD7/PSMB8/PSMB4/PSMD8/PSMD3/PSMC5/PSMD9/PSMA1/PSMB1/PSMB6/PSMD4/PSMA3/PSMD13/SEC61B/PSME1/PSMC3/PSMC6/RPS27A/HLA-G/UBC
R-HSA-5689603	UCH proteinases	84	0.564025987755952	2.0421172456844	0.0040650406504065	0.0255707762557078	0.0170343667387647	7817	tags=64%	list=25%	signal=48%	UCHL1/PSMB9/BARD1/ACTL6A/PSMD14/PSME2/PSMA6/PSMD2/PSMD11/RUVBL1/PSMC4/PSMB5/PSMD1/PSMB3/UCHL3/PSMA5/PSMD12/PSMA7/PSMA4/PSMC2/PSME4/PSMB2/PSME3/PSMB7/ACTB/PSMC1/PSMA2/PSMD7/PSMB8/PSMB4/PSMD8/PSMD3/FOXK2/PSMC5/NEDD8/ADRM1/PSMD9/MCRS1/PSMA1/PSMB1/PSMB6/PSMD4/PSMA3/PSMD13/FOXK1/TGFBR1/PSME1/PSMC3/PSMC6/INO80C/RPS27A/HCFC1/TFPT/UBC
R-HSA-3371556	Cellular response to heat stress	86	0.499547030025742	1.81560626619316	0.00413223140495868	0.0255707762557078	0.0170343667387647	8866	tags=58%	list=29%	signal=41%	HSPA6/FKBP4/NDC1/NUP107/NUP210/NUP37/BAG2/NUP205/HSPA1B/HSPA1A/HSPA2/RPA3/HSPA4L/SEH1L/PTGES3/NUP155/DNAJC2/HSP90AA1/NUP85/DNAJB1/HSPA14/NUP62/BAG4/NUP54/RAE1/NUP188/HSF1/HSPA13/NUP93/NUP43/HSPA9/NUP153/NUP50/CRYAB/AKT1S1/HSPA4/HSPA8/DNAJB6/DNAJC7/HSP90AB1/HSPH1/VCP/POM121/GSK3B/SEC13/AAAS/RPTOR/NUP160/YWHAE/RPA1
R-HSA-5389840	Mitochondrial translation elongation	86	0.586503965558392	2.13165169845986	0.00413223140495868	0.0255707762557078	0.0170343667387647	9463	tags=70%	list=31%	signal=48%	MRPS35/MRPL47/MRPL11/MRPL15/MRPS12/MRPL21/MRPL12/MRPL13/MRPS24/MRPL37/MRPL51/TSFM/MRPL52/MRPL9/MRPL3/MRPS17/MRPS28/MRPL19/MRPS15/MRPS10/MRPL42/MRPS2/ERAL1/MRPS7/GFM1/MRPS16/MRPL17/GADD45GIP1/MRPL1/MRPL35/MRPL48/PTCD3/MRPL30/MRPL27/MRPL44/MRPL32/MRPS30/MRPS22/MRPS33/MRPS5/MRPS18C/MRPS11/AURKAIP1/MRPS9/MRPL39/DAP3/MRPL4/MRPL53/MRPL2/MRPL16/MRPS23/MRPL22/MRPL28/MRPL10/MRPL34/MRPL41/MRPL18/MRPS34/MRP…
R-HSA-5368286	Mitochondrial translation initiation	86	0.579463799445321	2.10606417828328	0.00413223140495868	0.0255707762557078	0.0170343667387647	9463	tags=69%	list=31%	signal=48%	MRPS35/MRPL47/MRPL11/MRPL15/MRPS12/MRPL21/MRPL12/MRPL13/MRPS24/MRPL37/MRPL51/MRPL52/MRPL9/MRPL3/MRPS17/MRPS28/MRPL19/MRPS15/MRPS10/MRPL42/MRPS2/MTIF2/ERAL1/MRPS7/MRPS16/MRPL17/GADD45GIP1/MRPL1/MRPL35/MRPL48/PTCD3/MRPL30/MRPL27/MRPL44/MRPL32/MRPS30/MRPS22/MRPS33/MRPS5/MRPS18C/MRPS11/AURKAIP1/MRPS9/MRPL39/DAP3/MRPL4/MRPL53/MRPL2/MRPL16/MRPS23/MRPL22/MRPL28/MRPL10/MRPL34/MRPL41/MRPL18/MRPS34/MRPL46/…
R-HSA-5419276	Mitochondrial translation termination	86	0.576844645624968	2.09654485016695	0.00413223140495868	0.0255707762557078	0.0170343667387647	9463	tags=69%	list=31%	signal=48%	MRPS35/MRPL47/MRPL11/MRPL15/MRPS12/MRPL21/MRPL12/MRPL13/MRPS24/MRPL37/MRPL51/MRPL52/MRPL9/MRPL3/MRPS17/MRPS28/MRPL19/MRPS15/MRPS10/MRPL42/MRPS2/ERAL1/MRPS7/MRPS16/MRPL17/GADD45GIP1/MRPL1/MRPL35/MRPL48/PTCD3/MRPL30/MRPL27/MRPL44/MRPL32/MRPS30/MTRF1L/MRPS22/MRPS33/MRPS5/MRPS18C/MRPS11/AURKAIP1/MRPS9/MRPL39/DAP3/MRPL4/MRPL53/MRPL2/MRPL16/MRPS23/MRPL22/MRPL28/MRPL10/MRPL34/MRPL41/MRPL18/MRPS34/MRPL46…
R-HSA-141424	Amplification of signal from the kinetochores	91	0.730333481184636	2.69341254650422	0.00418410041841004	0.0255707762557078	0.0170343667387647	4505	tags=54%	list=15%	signal=46%	SKA1/NDC80/KIF2C/CDC20/BUB1B/BIRC5/MAD2L1/CENPA/CDCA8/AURKB/PLK1/CENPE/NUF2/BUB1/SPC25/CENPF/CENPI/CENPU/SPC24/ERCC6L/ZWINT/CENPK/CENPM/KIF18A/CENPN/CENPH/INCENP/KNTC1/ZWILCH/CENPO/SPDL1/CENPL/NUP107/DYNC1I1/NUP37/DSN1/SKA2/CKAP5/CENPQ/SEH1L/BUB3/PPP2R1B/RANGAP1/RCC2/NUP85/CENPP/DYNLL1/XPO1/PPP1CC
R-HSA-141444	Amplification of signal from unattached kinetochores via a MAD2 inhibitory signal	91	0.730333481184636	2.69341254650422	0.00418410041841004	0.0255707762557078	0.0170343667387647	4505	tags=54%	list=15%	signal=46%	SKA1/NDC80/KIF2C/CDC20/BUB1B/BIRC5/MAD2L1/CENPA/CDCA8/AURKB/PLK1/CENPE/NUF2/BUB1/SPC25/CENPF/CENPI/CENPU/SPC24/ERCC6L/ZWINT/CENPK/CENPM/KIF18A/CENPN/CENPH/INCENP/KNTC1/ZWILCH/CENPO/SPDL1/CENPL/NUP107/DYNC1I1/NUP37/DSN1/SKA2/CKAP5/CENPQ/SEH1L/BUB3/PPP2R1B/RANGAP1/RCC2/NUP85/CENPP/DYNLL1/XPO1/PPP1CC
R-HSA-6804756	Regulation of TP53 Activity through Phosphorylation	91	0.611372968946091	2.25469551591958	0.00418410041841004	0.0255707762557078	0.0170343667387647	7402	tags=52%	list=24%	signal=39%	TPX2/CCNA2/EXO1/AURKB/AURKA/CHEK1/BRCA1/BRIP1/BLM/RFC4/CDK5R1/RFC3/RMI2/DNA2/CDK2/PRKAA2/RFC5/CHEK2/RFC2/TOPBP1/BARD1/TAF7L/RPA3/CCNA1/SUPT16H/TAF6/NBN/SSRP1/RMI1/RBBP8/DYRK2/RHNO1/TAF2/MAPK11/TAF5/NOC2L/TOP3A/TAF13/MAPKAPK5/TAF15/CSNK2A1/TAF4B/CDK5/TAF11/TBP/RPS27A/NUAK1
R-HSA-2565942	Regulation of PLK1 Activity at G2/M Transition	87	0.562500644376488	2.04555864836569	0.00418410041841004	0.0255707762557078	0.0170343667387647	8850	tags=60%	list=29%	signal=43%	CCNB2/CCNB1/PLK1/NEK2/CDK1/AURKA/PLK4/TUBB4A/BORA/TUBA4A/TUBB/YWHAG/CEP152/HAUS6/TUBG1/HAUS1/CEP78/CKAP5/NEDD1/HSP90AA1/CEP76/CENPJ/HAUS5/DYNLL1/CSNK1E/HAUS2/HAUS8/MAPRE1/CEP135/CEP250/NDE1/PPP1R12A/CEP72/OPTN/TUBB4B/CEP41/ODF2/CEP131/RPS27A/UBC/DCTN2/AJUBA/TUBA1A/RAB8A/CUL1/HAUS7/DYNC1H1/DYNC1I2/CEP192/HAUS3/PPP1CB/YWHAE
R-HSA-4086400	PCP/CE pathway	91	0.493829944163931	1.82120606779953	0.00418410041841004	0.0255707762557078	0.0170343667387647	9057	tags=67%	list=29%	signal=47%	PRKCG/PSMB9/PSMD14/PSME2/RAC3/PSMA6/PSMD2/PSMD11/PSMC4/AP2S1/PSMB5/PSMD1/PSMB3/PSMA5/PSMD12/PSMA7/AP2M1/PSMA4/PSMC2/PSME4/PSMB2/PSME3/PSMB7/PSMC1/PSMA2/PSMD7/PFN1/DVL3/PSMB8/RAC1/PSMB4/PSMD8/AP2A1/PSMD3/PSMC5/PSMD9/PSMA1/PSMB1/SCRIB/PSMB6/PSMD4/AP2B1/PSMA3/PSMD13/PSME1/PSMC3/PSMC6/RPS27A/RAC2/WNT5B/UBC/FZD2/CLTA/DVL2/DVL1/FZD6/ROR2/CLTC/PSMB10/SMURF1/VANGL2
R-HSA-450531	Regulation of mRNA stability by proteins that bind AU-rich elements	87	0.59772403627717	2.17365008194455	0.00418410041841004	0.0255707762557078	0.0170343667387647	7955	tags=69%	list=26%	signal=51%	PSMB9/HSPA1B/HSPA1A/PSMD14/PSME2/PSMA6/PSMD2/PSMD11/YWHAZ/PSMC4/PSMB5/EXOSC2/SET/PSMD1/PSMB3/EXOSC3/XPO1/PSMA5/PSMD12/EXOSC9/PSMA7/PSMA4/HNRNPD/PSMC2/PSME4/PSMB2/PSME3/PSMB7/PSMC1/PSMA2/KHSRP/PSMD7/MAPK11/EIF4G1/PSMB8/EXOSC8/PSMB4/PSMD8/PSMD3/PSMC5/PSMD9/HSPB1/EXOSC4/EXOSC5/PSMA1/PSMB1/HSPA8/PSMB6/PSMD4/PSMA3/PSMD13/PSME1/PSMC3/PSMC6/ELAVL1/RPS27A/YWHAB/TNPO1/UBC/PABPC1
R-HSA-5687128	MAPK6/MAPK4 signaling	87	0.551019811397662	2.00380808785512	0.00418410041841004	0.0255707762557078	0.0170343667387647	7375	tags=62%	list=24%	signal=47%	IGF2BP1/CDK1/MAPK4/MAPK6/PSMB9/MYC/PSMD14/CDC42EP2/PSME2/PSMA6/PSMD2/PSMD11/PSMC4/PSMB5/DNAJB1/PSMD1/PSMB3/XPO1/PSMA5/PSMD12/PAK2/PSMA7/PSMA4/PSMC2/PSME4/PSMB2/RAG1/PSME3/PSMB7/PSMC1/PSMA2/PSMD7/PSMB8/RAC1/PSMB4/AGO2/PSMD8/PSMD3/PSMC5/MOV10/PSMD9/HSPB1/PAK1/PSMA1/PSMB1/PSMB6/PSMD4/MAPKAPK5/PSMA3/PSMD13/PSME1/PSMC3/PSMC6/RPS27A
R-HSA-70326	Glucose metabolism	88	0.595541240940661	2.17574363552624	0.00420168067226891	0.0255707762557078	0.0170343667387647	6297	tags=50%	list=21%	signal=40%	G6PC/PCK1/PFKP/GAPDH/PFKFB4/GCKR/NDC1/NUP107/NUP210/TPI1/NUP37/HK2/GCK/NUP205/PGK1/PGAM1/SLC25A13/GPI/PGK2/ENO2/SLC25A10/PKM/SEH1L/ALDOA/PPP2R1B/NUP155/NUP85/ENO1/PGP/GAPDHS/NUP62/GOT1/ENO3/NUP54/MDH1/RAE1/NUP188/MDH2/NUP93/NUP43/GOT2/NUP153/PGM2L1/NUP50
R-HSA-212165	Epigenetic regulation of gene expression	88	0.500128344585933	1.82716323887222	0.00420168067226891	0.0255707762557078	0.0170343667387647	10269	tags=66%	list=33%	signal=44%	UHRF1/DNMT3B/EZH2/DNMT3L/SUV39H1/PHF19/CD3EAP/TDG/HDAC2/SAP30/SUZ12/CBX3/DDX21/DNMT1/DEK/TET1/EED/GTF2H3/MTA2/ACTB/TAF1A/POLR2H/POLR1A/DNMT3A/POLR2K/TWISTNB/RBBP7/TET3/HDAC1/BAZ1B/MTA3/SUDS3/BAZ2A/AEBP2/MTF2/MNAT1/TBP/SAP130/MBD2/MBD3/MTA1/JARID2/GSK3B/POLR1B/POLR1E/SAP30BP/GATAD2A/ERCC2/KAT2A/TAF1B/CHD4/GTF2H4/SMARCA5/TTF1/RBBP4/ERCC3/GTF2H1/MYBBP1A
R-HSA-69052	Switching of origins to a post-replicative state	89	0.684207173516119	2.51450787691285	0.00421940928270042	0.0255707762557078	0.0170343667387647	7375	tags=71%	list=24%	signal=54%	UBE2C/CCNA2/CDC6/ORC1/CCNE1/ORC6/CDT1/MCM4/MCM2/MCM7/MCM6/CCNE2/MCM8/SKP2/CDK2/MCM5/PSMB9/MCM3/PSMD14/PSME2/PSMA6/PSMD2/PSMD11/CCNA1/PSMC4/PSMB5/ORC5/ANAPC7/PSMD1/PSMB3/PSMA5/PSMD12/PSMA7/PSMA4/UBE2D1/PSMC2/PSME4/PSMB2/CDC27/PSME3/PSMB7/PSMC1/PSMA2/PSMD7/PSMB8/ANAPC1/PSMB4/PSMD8/PSMD3/PSMC5/PSMD9/PSMA1/PSMB1/PSMB6/PSMD4/PSMA3/PSMD13/PSME1/PSMC3/PSMC6/UBE2E1/ANAPC11/RPS27A
R-HSA-2682334	EPH-Ephrin signaling	92	0.464906400937611	1.71941197876359	0.00425531914893617	0.0255707762557078	0.0170343667387647	8783	tags=58%	list=29%	signal=41%	EPHA7/EPHA6/EPHB2/NGEF/EFNA2/ARPC1A/DNM1/YES1/EPHB1/EPHA8/AP2S1/GRIN1/ARPC1B/CLTCL1/ACTR3/CFL1/GRIN2B/ACTG1/PAK2/LIMK1/AP2M1/EPHA2/ARPC3/ACTB/ADAM10/EPHA1/VAV2/MMP9/RAC1/EPHB6/AP2A1/PSENEN/HRAS/GIT1/TIAM1/ACTR2/PAK1/ARPC2/MYL12B/AP2B1/MYL12A/MYL6/EFNA3/SDCBP/MYH9/CLTA/EFNB2/ARPC4/EPHB4/VAV3/LYN/ARPC5/CLTC
R-HSA-5368287	Mitochondrial translation	92	0.57619992973636	2.13102047929081	0.00425531914893617	0.0255707762557078	0.0170343667387647	9463	tags=67%	list=31%	signal=47%	MRPS35/MRPL47/MRPL11/MRPL15/MRPS12/MRPL21/MRPL12/MRPL13/MRPS24/MRPL37/MRPL51/TSFM/MRPL52/MRPL9/MRPL3/MRPS17/MRPS28/MRPL19/MRPS15/MRPS10/MRPL42/MRPS2/MTIF2/ERAL1/MRPS7/GFM1/MRPS16/MRPL17/GADD45GIP1/MRPL1/MRPL35/MRPL48/PTCD3/MRPL30/MRPL27/MRPL44/MRPL32/MRPS30/MTRF1L/MRPS22/MRPS33/MRPS5/MRPS18C/MRPS11/AURKAIP1/MRPS9/MRPL39/DAP3/MRPL4/MRPL53/MRPL2/MRPL16/MRPS23/MRPL22/MRPL28/MRPL10/MRPL34/MRPL41/MRPL…
R-HSA-611105	Respiratory electron transport	90	0.459856542307479	1.68917411857413	0.00425531914893617	0.0255707762557078	0.0170343667387647	12625	tags=77%	list=41%	signal=45%	CYCS/NDUFA9/CYC1/UQCRH/LRPPRC/COX5A/UQCRFS1/NDUFA12/TACO1/NDUFAF4/COX6B1/ETFA/UQCRC1/COX6A1/COX5B/NDUFB5/NDUFB4/COX8A/NDUFV2/NDUFAF5/NDUFB9/COX7B/NDUFB3/COX6C/COX7A2L/TIMMDC1/NDUFS6/ACAD9/NDUFAB1/NDUFA8/NDUFS5/NDUFB6/TRAP1/NUBPL/SDHB/SCO2/NDUFA1/NDUFS1/SDHA/NDUFS2/NDUFS8/NDUFB11/NDUFS3/NDUFA11/COX4I1/UQCRQ/NDUFB2/UQCRB/NDUFB7/NDUFS4/NDUFA3/NDUFC2/NDUFA4/SDHD/COQ10B/UQCR11/NDUFB8/NDUFB1/NDUFA6/ECS…
R-HSA-1474290	Collagen formation	90	0.467391000830805	1.71685016787248	0.00425531914893617	0.0255707762557078	0.0170343667387647	5762	tags=49%	list=19%	signal=40%	CTSV/COL7A1/LAMC2/COL2A1/PLOD2/MMP20/COL4A6/COL20A1/LOXL2/LAMA3/COL22A1/MMP3/ITGA6/CTSL/PXDN/LAMB3/LOX/COL17A1/PLEC/COLGALT1/ADAMTS3/COL12A1/PLOD3/BMP1/ITGB4/COL26A1/COL6A1/COL5A2/ADAMTS2/CTSB/P4HA1/COL5A3/COL9A3/COL6A2/PLOD1/COL11A1/COL3A1/LOXL3/COL4A1/MMP9/COL15A1/COL5A1/COL4A2/COL11A2
R-HSA-6811434	COPI-dependent Golgi-to-ER retrograde traffic	99	0.615164769712606	2.30133606667787	0.00432900432900433	0.0255707762557078	0.0170343667387647	2264	tags=26%	list=7%	signal=24%	TUBA3C/KIF1A/KIF4A/KIF2C/KIF23/KIF18B/CENPE/KIFC1/KIF15/KIF11/KIF20A/RACGAP1/KIF18A/TUBB2B/TUBB3/KIF20B/KIF4B/TUBA3E/TUBA1C/TUBAL3/TUBA1B/KIF3C/TUBB6/TUBB4A/KIF5A/TUBA4A
R-HSA-69618	Mitotic Spindle Checkpoint	107	0.712078778826401	2.70027497247353	0.00432900432900433	0.0255707762557078	0.0170343667387647	4897	tags=51%	list=16%	signal=43%	SKA1/NDC80/UBE2C/KIF2C/CDC20/BUB1B/BIRC5/MAD2L1/CENPA/CDCA8/AURKB/PLK1/CENPE/NUF2/BUB1/SPC25/CENPF/CENPI/CENPU/SPC24/ERCC6L/ZWINT/CENPK/CENPM/KIF18A/CENPN/CENPH/INCENP/KNTC1/ZWILCH/CENPO/SPDL1/CENPL/NUP107/DYNC1I1/NUP37/DSN1/SKA2/CKAP5/CENPQ/SEH1L/BUB3/PPP2R1B/RANGAP1/RCC2/NUP85/CENPP/ANAPC7/DYNLL1/XPO1/PPP1CC/CLIP1/UBE2D1/CDC27/MAPRE1
R-HSA-1500931	Cell-Cell communication	121	0.384141686561506	1.49209409128298	0.00434782608695652	0.0255707762557078	0.0170343667387647	5129	tags=32%	list=17%	signal=27%	CDH7/CDH18/CLDN6/CDH2/KRT14/LAMC2/CDH12/FLNC/CDH3/CDH17/LAMA3/CDH9/ITGA6/CDH24/ACTN3/CLDN19/LAMB3/PVR/ACTN1/COL17A1/PLEC/KRT5/CLDN1/CLDN14/ITGB1/CDH10/ITGB4/PARD6G/SIRPG/KIRREL2/PXN/VASP/ACTG1/PTPN11/SKAP2/PARVB/NCK1/ACTB/CLDN12
R-HSA-5693538	Homology Directed Repair	100	0.658223354012277	2.46693601034425	0.00434782608695652	0.0255707762557078	0.0170343667387647	5835	tags=51%	list=19%	signal=41%	CCNA2/EXO1/CLSPN/POLQ/RAD51/RAD51AP1/XRCC2/CHEK1/EME1/BRCA1/BRIP1/BLM/FEN1/RFC4/RFC3/POLE2/RMI2/TIMELESS/PCNA/DNA2/CDK2/RFC5/BRCA2/POLE/RFC2/GEN1/TIPIN/TOPBP1/BARD1/POLD1/PARP2/RPA3/CCNA1/POLD2/NBN/UBE2N/XRCC3/POLE4/RMI1/RBBP8/RHNO1/UBE2V2/POLE3/PPP4C/SUMO2/MDC1/RNF168/RAD51C/POLD3/SLX1B/TOP3A
R-HSA-2132295	MHC class II antigen presentation	121	0.49168983896717	1.90983569118403	0.00434782608695652	0.0255707762557078	0.0170343667387647	4696	tags=32%	list=15%	signal=27%	TUBA3C/CTSV/KIF4A/KIF2C/KIF23/CENPE/KIF15/KIF11/KIF20A/RACGAP1/SH3GL2/KIF18A/TUBB2B/TUBB3/KIF4B/TUBA3E/TUBA1C/TUBAL3/TUBA1B/CTSL/KIF3C/TUBB6/LAG3/TUBB4A/KIF5A/DYNC1I1/TUBA4A/SEC23A/DNM1/AP1S3/CAPZA2/AP2S1/KLC3/KIF22/CTSB/DYNLL1/AP2M1/CAPZA1/CTSC
R-HSA-5607764	CLEC7A (Dectin-1) signaling	100	0.461825631856334	1.73086274557363	0.00434782608695652	0.0255707762557078	0.0170343667387647	7375	tags=50%	list=24%	signal=38%	PSMB9/TMEM189-UBE2V1/PSMD14/IL1B/PSME2/PSMA6/PSMD2/PSMD11/PSMC4/PSMB5/RELB/UBE2N/PSMD1/PSMB3/UBE2M/PSMA5/PSMD12/PSMA7/CARD11/PSMA4/UBE2D1/PSMC2/PSME4/PSMB2/CDC34/PSME3/PSMB7/PSMC1/PSMA2/PSMD7/PSMB8/NFKB2/PSMB4/BCL10/PSMD8/PSMD3/CALM3/PSMC5/PYCARD/PSMD9/PSMA1/PSMB1/PSMB6/PSMD4/PSMA3/PSMD13/PSME1/PSMC3/PSMC6/RPS27A
R-HSA-5668541	TNFR2 non-canonical NF-kB pathway	100	0.427928534215952	1.60382080714121	0.00434782608695652	0.0255707762557078	0.0170343667387647	8034	tags=58%	list=26%	signal=43%	CD70/TNFSF11/FASLG/TNFRSF18/PSMB9/PSMD14/TNFRSF9/BIRC3/PSME2/PSMA6/PSMD2/PSMD11/PSMC4/PSMB5/RELB/PSMD1/TNFSF4/PSMB3/LTBR/UBE2M/PSMA5/PSMD12/PSMA7/PSMA4/PSMC2/PSME4/PSMB2/PSME3/PSMB7/PSMC1/PSMA2/PSMD7/TNFRSF12A/PSMB8/NFKB2/PSMB4/PSMD8/PSMD3/EDARADD/TRAF2/PSMC5/PSMD9/PSMA1/PSMB1/PSMB6/PSMD4/PSMA3/TNFRSF4/PSMD13/TNFRSF1A/PSME1/PSMC3/PSMC6/RPS27A/TNFSF13B/UBC/TNFSF9/EDAR
R-HSA-72306	tRNA processing	100	0.607479513705311	2.2767546589939	0.00434782608695652	0.0255707762557078	0.0170343667387647	9719	tags=66%	list=32%	signal=45%	NDC1/NUP107/NUP210/RAN/RPP25/NUP37/POP1/XPOT/POP7/NUP205/PUS1/CPSF4/PUS7/METTL1/SEH1L/NUP155/TPRKB/NUP85/TRMT6/CSTF2/NUP62/LAGE3/RPP40/TRMT10C/WDR4/NSUN2/NUP54/RAE1/NUP188/NUP93/NUP43/HSD17B10/CTU1/TRIT1/FTSJ1/NUP153/NUP50/RPP30/TRMU/POP4/DDX1/TRMT12/TRMT1/FAM98B/GTPBP3/POM121/URM1/RPP38/TRMT10A/TRMT11/SEC13/AAAS/NUP160/CDKAL1/TRMT112/POP5/CTU2/NUP35/CPSF1/TRMT5/TRMT61B/TSEN15/C2orf49/NUP98/RTCB/…
R-HSA-380320	Recruitment of NuMA to mitotic centrosomes	93	0.593035207521845	2.19840826025249	0.00436681222707424	0.0255707762557078	0.0170343667387647	5489	tags=40%	list=18%	signal=33%	TUBA3C/PLK1/NEK2/CDK1/PLK4/TUBB2B/TUBB3/TUBA3E/TUBA1C/TUBAL3/TUBA1B/TUBB6/TUBB4A/TUBA4A/TUBB/YWHAG/CEP152/HAUS6/TUBG1/MZT1/HAUS1/CEP78/CKAP5/NEDD1/HSP90AA1/CEP76/CENPJ/HAUS5/DYNLL1/CSNK1E/MZT2A/HAUS2/HAUS8/MAPRE1/CEP135/CEP250/NDE1
R-HSA-1236975	Antigen processing-Cross presentation	98	0.455726171394618	1.70209478216842	0.00440528634361234	0.0255707762557078	0.0170343667387647	8289	tags=56%	list=27%	signal=41%	CTSV/CTSL/SEC61G/TAP1/PSMB9/PSMD14/TAP2/PSME2/PSMA6/PSMD2/PSMD11/PSMC4/TLR6/PSMB5/ITGAV/FCGR1A/PSMD1/PSMB3/PSMA5/PSMD12/PSMA7/CD14/PSMA4/SEC61A2/PSMC2/PSME4/PSMB2/PSME3/PSMB7/PSMC1/PSMA2/PSMD7/PSMB8/FCGR1B/PSMB4/PSMD8/PSMD3/PSMC5/PSMD9/PSMA1/PSMB1/PSMB6/PSMD4/PSMA3/PSMD13/SEC61B/PSME1/PSMC3/PSMC6/RPS27A/HLA-G/UBC/NCF1/SEC61A1/CYBB
R-HSA-15869	Metabolism of nucleotides	97	0.4318916888493	1.61516469609027	0.00442477876106195	0.0255707762557078	0.0170343667387647	5304	tags=39%	list=17%	signal=33%	GDA/RRM2/TYMS/TK1/TXNRD1/CDA/UCK2/AK5/AK4/ADA/NME1/DTYMK/CTPS1/PAICS/PNP/PPAT/HPRT1/NUDT1/RRM1/GMPS/XDH/UPP1/CAD/NME1-NME2/NME2/TXN/NT5C3A/DUT/DCK/NUDT15/ATIC/TYMP/UMPS/GSR/DCTPP1/ADSL/GART/ENTPD7
R-HSA-8878159	Transcriptional regulation by RUNX3	94	0.505530455377549	1.88050501362563	0.00442477876106195	0.0255707762557078	0.0170343667387647	7399	tags=53%	list=24%	signal=41%	CDKN2A/TEAD4/SPP1/PSMB9/MYC/PSMD14/JAG1/PSME2/PSMA6/PSMD2/PSMD11/PSMC4/PSMB5/KRAS/PSMD1/PSMB3/PSMA5/PSMD12/PSMA7/PSMA4/PSMC2/PSMB2/PSME3/PSMB7/PSMC1/PSMA2/PSMD7/PSMB8/PSMB4/PSMD8/PSMD3/PSMC5/SMAD3/MAMLD1/PSMD9/PSMA1/PSMB1/PSMB6/PSMD4/PSMA3/BCL2L11/PSMD13/TEAD1/SNW1/PSME1/PSMC3/PSMC6/CTNNB1/RPS27A/LEF1
R-HSA-5693567	HDR through Homologous Recombination (HRR) or Single Strand Annealing (SSA)	94	0.659823287871476	2.45445351066452	0.00442477876106195	0.0255707762557078	0.0170343667387647	5835	tags=51%	list=19%	signal=41%	CCNA2/EXO1/CLSPN/RAD51/RAD51AP1/XRCC2/CHEK1/EME1/BRCA1/BRIP1/BLM/RFC4/RFC3/POLE2/RMI2/TIMELESS/PCNA/DNA2/CDK2/RFC5/BRCA2/POLE/RFC2/GEN1/TIPIN/TOPBP1/BARD1/POLD1/RPA3/CCNA1/POLD2/NBN/UBE2N/XRCC3/POLE4/RMI1/RBBP8/RHNO1/UBE2V2/POLE3/PPP4C/SUMO2/MDC1/RNF168/RAD51C/POLD3/SLX1B/TOP3A
R-HSA-5620912	Anchoring of the basal body to the plasma membrane	96	0.481462909988227	1.79634086372269	0.00442477876106195	0.0255707762557078	0.0170343667387647	8850	tags=50%	list=29%	signal=36%	PLK1/NEK2/CDK1/PLK4/TUBB4A/KIF24/TUBA4A/TUBB/YWHAG/CEP152/HAUS6/TUBG1/HAUS1/CEP78/CKAP5/NEDD1/HSP90AA1/CEP76/CENPJ/HAUS5/DYNLL1/CSNK1E/SCLT1/HAUS2/HAUS8/MAPRE1/CEP135/CEP250/NDE1/CEP89/CEP72/TUBB4B/CEP41/ODF2/CEP97/RAB3IP/MARK4/CEP131/RAB11A/DCTN2/TUBA1A/RAB8A/HAUS7/DYNC1H1/DYNC1I2/CEP192/HAUS3/YWHAE
R-HSA-156580	Phase II - Conjugation of compounds	108	0.420473034520966	1.58634039296161	0.00446428571428571	0.0255707762557078	0.0170343667387647	3654	tags=26%	list=12%	signal=23%	UGT1A10/UGT1A8/UGT2B4/UGT1A7/UGT1A3/UGT1A1/UGT3A1/GLYATL3/UGT2B10/GCLC/ACSM4/SULT2B1/UGT3A2/UGT1A6/UGT2B11/UGT1A4/UGT2B28/UGT1A9/CHAC1/GCLM/MAT1A/UGT1A5/CHAC2/GLYATL1/GSTM1/UGDH/SULT1A3/UGT2A1
R-HSA-163200	Respiratory electron transport	ATP synthesis by chemiosmotic coupling	and heat production by uncoupling proteins.	95	0.412960974429269	1.53867603054886	0.00448430493273543	0.0255707762557078	0.0170343667387647	12625	tags=75%	list=41%	signal=44%	CYCS/NDUFA9/CYC1/UQCRH/LRPPRC/COX5A/UQCRFS1/NDUFA12/TACO1/NDUFAF4/COX6B1/ETFA/UQCRC1/COX6A1/COX5B/NDUFB5/NDUFB4/COX8A/NDUFV2/UCP1/NDUFAF5/NDUFB9/COX7B/NDUFB3/COX6C/COX7A2L/TIMMDC1/NDUFS6/ACAD9/NDUFAB1/NDUFA8/NDUFS5/NDUFB6/TRAP1/NUBPL/SDHB/SCO2/NDUFA1/NDUFS1/SDHA/NDUFS2/NDUFS8/NDUFB11/UCP2/NDUFS3/NDUFA11/COX4I1/UQCRQ/NDUFB2/UQCRB/NDUFB7/NDUFS4/NDUFA3/NDUFC2/NDUFA4/SDHD/COQ10B/UQCR11/NDUFB8/NDUFB1/…
R-HSA-9020702	Interleukin-1 signaling	102	0.491545582917658	1.84633556022779	0.00448430493273543	0.0255707762557078	0.0170343667387647	7375	tags=54%	list=24%	signal=41%	IL1A/IL1R2/SAA1/MAP2K6/RIPK2/S100A12/PSMB9/IL1RN/TMEM189-UBE2V1/PSMD14/IL1B/PSME2/PSMA6/PSMD2/PSMD11/PSMC4/PSMB5/UBE2N/PSMD1/PSMB3/IRAK1/PSMA5/PSMD12/PSMA7/PSMA4/PSMC2/PSME4/PSMB2/PSME3/NKIRAS2/PSMB7/PSMC1/PSMA2/PSMD7/PSMB8/NFKB2/PSMB4/PSMD8/PSMD3/PSMC5/PSMD9/PSMA1/PSMB1/PSMB6/NFKBIB/TNIP2/PSMD4/MAP2K1/PSMA3/PSMD13/PSME1/PSMC3/PSMC6/IRAK2/RPS27A
R-HSA-390466	Chaperonin-mediated protein folding	95	0.516226255587862	1.92343832709809	0.00448430493273543	0.0255707762557078	0.0170343667387647	5415	tags=36%	list=18%	signal=30%	TUBA3C/GNG4/GNAT1/CCNE1/SPHK1/TUBB2B/TUBB3/CCNE2/TUBA3E/TUBA1C/TUBAL3/CCT6A/TUBA1B/TUBB6/TUBB4A/CCT2/TUBA4A/CCT5/GNGT1/NOP56/PFDN4/CCT4/TCP1/PFDN2/CCT7/GNB4/CCT3/GAPDHS/VBP1/CCT8/ACTB/GNG3/GNAZ/GNAI3
R-HSA-72613	Eukaryotic Translation Initiation	119	0.425319157334469	1.64147060645061	0.00448430493273543	0.0255707762557078	0.0170343667387647	10390	tags=45%	list=34%	signal=30%	EIF4EBP1/RPL39L/RPL10L/RPS4Y2/EIF3B/EIF2S1/RPL22L1/EIF5B/EIF3J/EIF2S2/RPLP0/EIF4G1/RPL17/EIF4E/RPL35/EIF2B1/RPS19/EIF4H/RPL3L/EIF3M/RPS7/RPL38/RPS27A/RPS16/RPL26L1/RPL8/RPL27/PABPC1/EIF3I/RPS26/RPL35A/EIF3A/EIF3D/RPS10/RPS3/EIF3K/EIF2B2/RPSA/RPL36/EIF2B5/RPL7/RPS17/EIF3H/RPL23A/EIF2B3/RPL6/RPL39/RPL19/RPS21/RPL4/RPL18A/RPL41/RPS2/EIF2S3
R-HSA-72737	Cap-dependent Translation Initiation	119	0.425319157334469	1.64147060645061	0.00448430493273543	0.0255707762557078	0.0170343667387647	10390	tags=45%	list=34%	signal=30%	EIF4EBP1/RPL39L/RPL10L/RPS4Y2/EIF3B/EIF2S1/RPL22L1/EIF5B/EIF3J/EIF2S2/RPLP0/EIF4G1/RPL17/EIF4E/RPL35/EIF2B1/RPS19/EIF4H/RPL3L/EIF3M/RPS7/RPL38/RPS27A/RPS16/RPL26L1/RPL8/RPL27/PABPC1/EIF3I/RPS26/RPL35A/EIF3A/EIF3D/RPS10/RPS3/EIF3K/EIF2B2/RPSA/RPL36/EIF2B5/RPL7/RPS17/EIF3H/RPL23A/EIF2B3/RPL6/RPL39/RPL19/RPS21/RPL4/RPL18A/RPL41/RPS2/EIF2S3
R-HSA-6807878	COPI-mediated anterograde transport	101	0.419970238890101	1.57160496267523	0.0045045045045045	0.0255707762557078	0.0170343667387647	2264	tags=14%	list=7%	signal=13%	TUBA3C/TUBB2B/TUBB3/INS/TUBA3E/TUBA1C/TUBAL3/TUBA1B/ANK1/TUBB6/SPTA1/TUBB4A/DYNC1I1/TUBA4A
R-HSA-391251	Protein folding	101	0.507952315208787	1.90084988282563	0.0045045045045045	0.0255707762557078	0.0170343667387647	5415	tags=35%	list=18%	signal=29%	TUBA3C/GNG4/GNAT1/CCNE1/SPHK1/TUBB2B/TUBB3/CCNE2/TUBA3E/TUBA1C/TUBAL3/CCT6A/TUBA1B/TUBB6/TUBB4A/CCT2/TUBA4A/CCT5/GNGT1/NOP56/PFDN4/CCT4/TCP1/PFDN2/CCT7/GNB4/CCT3/GAPDHS/TBCB/VBP1/CCT8/ACTB/GNG3/GNAZ/GNAI3
R-HSA-381426	Regulation of Insulin-like Growth Factor (IGF) transport and uptake by Insulin-like Growth Factor Binding Proteins (IGFBPs)	123	0.384877286485844	1.49599536510049	0.00452488687782805	0.0255707762557078	0.0170343667387647	4244	tags=33%	list=14%	signal=28%	IGFBP1/AFP/F2/KNG1/CDH2/FGA/STC2/AHSG/KLK2/TF/PCSK9/VGF/SCG2/SCG3/KLK3/APOA2/TMEM132A/APOL1/GZMH/KLK1/SPP1/LGALS1/KLK13/CHGB/IL6/ITIH2/FN1/FGG/CALU/IGFBP3/PRSS23/LAMB1/TNC/FUCA2/CKAP4/F5/IGFBP5/FSTL3/VCAN/MMP1
R-HSA-8878166	Transcriptional regulation by RUNX2	120	0.497114936338786	1.91930981459897	0.00452488687782805	0.0255707762557078	0.0170343667387647	7375	tags=49%	list=24%	signal=38%	DLX6/CCNB1/CDK1/TWIST1/ITGA5/DLX5/SKP2/CDK4/PSMB9/YES1/MSX2/STAT1/PSMD14/PSME2/PSMA6/PSMD2/PSMD11/PSMC4/PSMB5/PSMD1/PSMB3/PPARGC1A/PSMA5/PSMD12/PSMA7/PSMA4/TWIST2/PSMC2/PSME4/PSMB2/PSME3/SATB2/PSMB7/PSMC1/PSMA2/PSMD7/PSMB8/PSMB4/PSMD8/PSMD3/PSMC5/BAX/PSMD9/COL1A1/PSMA1/PSMB1/AKT3/PSMB6/AKT2/PSMD4/SP7/PSMA3/PSMD13/SOX9/GLI3/PSME1/PSMC3/PSMC6/RPS27A
R-HSA-2500257	Resolution of Sister Chromatid Cohesion	120	0.742891794339095	2.86822907104998	0.00452488687782805	0.0255707762557078	0.0170343667387647	4719	tags=56%	list=15%	signal=47%	TUBA3C/SKA1/NDC80/CDCA5/KIF2C/CDC20/CCNB2/BUB1B/BIRC5/MAD2L1/CENPA/CDCA8/CCNB1/AURKB/PLK1/CENPE/NUF2/CDK1/BUB1/SPC25/CENPF/CENPI/CENPU/SPC24/ERCC6L/ZWINT/CENPK/CENPM/KIF18A/CENPN/TUBB2B/CENPH/TUBB3/INCENP/KNTC1/TUBA3E/TUBA1C/ZWILCH/TUBAL3/TUBA1B/CENPO/SPDL1/TUBB6/TUBB4A/CENPL/NUP107/DYNC1I1/TUBA4A/NUP37/DSN1/SKA2/CKAP5/CENPQ/SEH1L/BUB3/PPP2R1B/RANGAP1/RCC2/NUP85/CENPP/RAD21/DYNLL1/XPO1/PPP1CC/SMC…
R-HSA-373760	L1CAM interactions	118	0.417974330007022	1.60727623551101	0.00454545454545455	0.0255707762557078	0.0170343667387647	6973	tags=44%	list=23%	signal=34%	TUBA3C/L1CAM/KIF4A/SH3GL2/SCN3A/NRCAM/TUBB2B/ITGA5/GAP43/TUBB3/EPHB2/KIF4B/KCNQ2/TUBA3E/CNTN1/TUBA1C/TUBAL3/TUBA1B/ANK1/TUBB6/SPTA1/TUBB4A/SCN5A/TUBA4A/SCN2A/DNM1/LAMB1/AP2S1/ITGB1/RDX/NCAM1/ITGAV/ACTG1/AP2M1/FGFR1/ACTB/ITGA2/VAV2/RPS6KA4/RAC1/NRP2/AP2A1/RPS6KA6/LAMA1/EGFR/LAMC1/PAK1/TUBB4B/HSPA8/MAP2K1/AP2B1/CSNK2A1
R-HSA-162909	Host Interactions of HIV factors	124	0.610222628749155	2.37604354291669	0.00454545454545455	0.0255707762557078	0.0170343667387647	7375	tags=63%	list=24%	signal=48%	HMGA1/NDC1/RANBP1/NUP107/NUP210/RAN/NUP37/NUP205/PSMB9/PSMD14/AP1S3/CD8B/KPNB1/PSME2/PSMA6/PSMD2/PSMD11/PSMC4/SEH1L/AP2S1/NUP155/PSMB5/RANGAP1/PPIA/NUP85/RCC1/PSMD1/PSMB3/XPO1/NUP62/BANF1/PSMA5/PSMD12/PAK2/PSMA7/AP2M1/PSMA4/PSMC2/PSME4/PSMB2/PSME3/PSMB7/PSIP1/PSMC1/NUP54/PSMA2/PSMD7/AP1S1/RAE1/PSMB8/NUP188/RAC1/PSMB4/PSMD8/AP2A1/PSMD3/NUP93/NUP43/LCK/APOBEC3G/NUP153/PSMC5/NUP50/PSMD9/PACS1/PSMA1/…
R-HSA-69239	Synthesis of DNA	118	0.704041908159663	2.70731895848685	0.00454545454545455	0.0255707762557078	0.0170343667387647	7375	tags=75%	list=24%	signal=57%	UBE2C/CCNA2/CDC6/ORC1/CDC45/CCNE1/ORC6/CDT1/GINS4/GINS2/GINS1/MCM4/MCM2/MCM7/FEN1/MCM6/RFC4/CCNE2/GINS3/PRIM1/RFC3/POLE2/PCNA/DNA2/MCM8/SKP2/CDK2/RFC5/MCM5/POLA2/POLE/RFC2/PSMB9/MCM3/LIG1/PSMD14/PRIM2/POLD1/PSME2/PSMA6/PSMD2/PSMD11/RPA3/CCNA1/PSMC4/PSMB5/POLD2/ORC5/ANAPC7/PSMD1/PSMB3/POLE4/PSMA5/PSMD12/PSMA7/POLE3/PSMA4/UBE2D1/PSMC2/PSME4/PSMB2/CDC27/PSME3/PSMB7/PSMC1/PSMA2/PSMD7/PSMB8/ANAPC1/PSM…
R-HSA-5610787	Hedgehog 'off' state	112	0.429900404964441	1.63520464425233	0.00454545454545455	0.0255707762557078	0.0170343667387647	7375	tags=49%	list=24%	signal=37%	TUBA3C/TUBB2B/TUBB3/TUBA1C/TUBA1B/TUBB6/TUBB4A/TUBA4A/PSMB9/PSMD14/PSME2/PSMA6/PSMD2/PSMD11/GPR161/PSMC4/SMO/PSMB5/ADCY3/PSMD1/PSMB3/PSMA5/ADCY1/PSMD12/PSMA7/PSMA4/PSMC2/PSME4/PSMB2/PRKAR1B/PSME3/PSMB7/PSMC1/PSMA2/PSMD7/PSMB8/PSMB4/PSMD8/KIF7/PSMD3/PSMC5/PSMD9/PSMA1/TUBB4B/PSMB1/TULP3/PSMB6/PSMD4/PSMA3/PSMD13/GLI3/PSME1/PSMC3/PSMC6/RPS27A
R-HSA-72706	GTP hydrolysis and joining of the 60S ribosomal subunit	112	0.397511334868331	1.51200690535149	0.00454545454545455	0.0255707762557078	0.0170343667387647	10569	tags=44%	list=34%	signal=29%	RPL39L/RPL10L/RPS4Y2/EIF3B/EIF2S1/RPL22L1/EIF5B/EIF3J/EIF2S2/RPLP0/EIF4G1/RPL17/EIF4E/RPL35/RPS19/EIF4H/RPL3L/EIF3M/RPS7/RPL38/RPS27A/RPS16/RPL26L1/RPL8/RPL27/EIF3I/RPS26/RPL35A/EIF3A/EIF3D/RPS10/RPS3/EIF3K/RPSA/RPL36/RPL7/RPS17/EIF3H/RPL23A/RPL6/RPL39/RPL19/RPS21/RPL4/RPL18A/RPL41/RPS2/EIF2S3/RPS15
R-HSA-5696398	Nucleotide Excision Repair	111	0.476624173757432	1.81045017443436	0.0045662100456621	0.0255707762557078	0.0170343667387647	10264	tags=58%	list=33%	signal=39%	RFC4/RFC3/POLE2/PCNA/RFC5/POLE/RFC2/ACTL6A/LIG1/POLD1/PARP2/RUVBL1/RPA3/COPS6/POLD2/UBE2N/POLE4/UBE2V2/PRPF19/POLE3/GTF2H3/RAD23B/SUMO2/ACTB/POLR2J/POLR2H/POLD3/POLR2K/COPS3/ISY1/COPS8/LIG3/MCRS1/COPS7B/COPS5/POLR2D/PARP1/POLR2G/RAD23A/MNAT1/GPS1/INO80C/RPS27A/CHD1L/POLR2I/TFPT/UBC/HMGN1/POLR2B/SUMO1/COPS2/CUL4B/RPA1/ERCC2/COPS7A/ACTR5/XRCC1/GTF2H4/RFC1/DDB1/YY1/ERCC3/POLD4/GTF2H1
R-HSA-983705	Signaling by the B Cell Receptor (BCR)	111	0.375553817961422	1.4265358592235	0.0045662100456621	0.0255707762557078	0.0170343667387647	7478	tags=49%	list=24%	signal=37%	PSMB9/PSMD14/PSME2/PSMA6/PSMD2/PSMD11/PSMC4/PSMB5/KRAS/PPIA/NRAS/PSMD1/PSMB3/PSMA5/PSMD12/PSMA7/CARD11/PSMA4/PSMC2/PSME4/PSMB2/PSME3/NCK1/PSMB7/PSMC1/PSMA2/PSMD7/PSMB8/PSMB4/SH3KBP1/BCL10/PSMD8/PSMD3/CALM3/PSMC5/HRAS/PSMD9/PSMA1/PSMB1/TRPC1/PSMB6/NFKBIB/PSMD4/PIK3AP1/PSMA3/PSMD13/NFKBIE/FKBP1A/ORAI2/PSME1/PSMC3/PSMC6/RPS27A/GRB2
R-HSA-156827	L13a-mediated translational silencing of Ceruloplasmin expression	111	0.398207287379208	1.51258474200603	0.0045662100456621	0.0255707762557078	0.0170343667387647	10569	tags=44%	list=34%	signal=29%	RPL39L/RPL10L/RPS4Y2/EIF3B/EIF2S1/RPL22L1/EIF3J/EIF2S2/RPLP0/EIF4G1/RPL17/EIF4E/RPL35/RPS19/EIF4H/RPL3L/EIF3M/RPS7/RPL38/RPS27A/RPS16/RPL26L1/RPL8/RPL27/PABPC1/EIF3I/RPS26/RPL35A/EIF3A/EIF3D/RPS10/RPS3/EIF3K/RPSA/RPL36/RPL7/RPS17/EIF3H/RPL23A/RPL6/RPL39/RPL19/RPS21/RPL4/RPL18A/RPL41/RPS2/EIF2S3/RPS15
R-HSA-927802	Nonsense-Mediated Decay (NMD)	115	0.374892935252446	1.43232141744966	0.0045662100456621	0.0255707762557078	0.0170343667387647	10647	tags=44%	list=35%	signal=29%	RPL39L/RPL10L/EIF4A3/RPS4Y2/MAGOHB/RPL22L1/MAGOH/RPLP0/UPF3B/NCBP1/EIF4G1/RPL17/NCBP2/RPL35/RPS19/RPL3L/RPS7/RPL38/SMG9/RPS27A/SMG5/PPP2CA/RPS16/RPL26L1/RPL8/RPL27/PABPC1/SMG8/RBM8A/RPS26/RNPS1/RPL35A/RPS10/RPS3/ETF1/RPSA/RPL36/RPL7/RPS17/RPL23A/PPP2R1A/RPL6/RPL39/RPL19/RPS21/RPL4/RPL18A/RPL41/RPS2/RPS15/UPF2
R-HSA-975957	Nonsense Mediated Decay (NMD) enhanced by the Exon Junction Complex (EJC)	115	0.374892935252446	1.43232141744966	0.0045662100456621	0.0255707762557078	0.0170343667387647	10647	tags=44%	list=35%	signal=29%	RPL39L/RPL10L/EIF4A3/RPS4Y2/MAGOHB/RPL22L1/MAGOH/RPLP0/UPF3B/NCBP1/EIF4G1/RPL17/NCBP2/RPL35/RPS19/RPL3L/RPS7/RPL38/SMG9/RPS27A/SMG5/PPP2CA/RPS16/RPL26L1/RPL8/RPL27/PABPC1/SMG8/RBM8A/RPS26/RNPS1/RPL35A/RPS10/RPS3/ETF1/RPSA/RPL36/RPL7/RPS17/RPL23A/PPP2R1A/RPL6/RPL39/RPL19/RPS21/RPL4/RPL18A/RPL41/RPS2/RPS15/UPF2
R-HSA-1799339	SRP-dependent cotranslational protein targeting to membrane	111	0.37616376476449	1.42885273351735	0.0045662100456621	0.0255707762557078	0.0170343667387647	11928	tags=53%	list=39%	signal=33%	RPL39L/SEC61G/RPL10L/RPS4Y2/RPL22L1/SEC61A2/RPLP0/SSR3/RPL17/SRP54/RPL35/SRP72/RPS19/SEC61B/RPL3L/RPS7/RPL38/SRPRB/RPS27A/RPN1/RPS16/RPL26L1/RPL8/RPL27/RPS26/SEC61A1/RPL35A/RPN2/RPS10/RPS3/SRP68/RPSA/RPL36/RPL7/RPS17/DDOST/RPL23A/RPL6/SSR1/RPL39/RPL19/RPS21/RPL4/RPL18A/RPL41/RPS2/RPS15/SPCS2/SEC11A/SRP9/SRP14/RPL30/RPS5/RPS29/SRP19/UBA52/RPL36A/SPCS3/SEC11C
R-HSA-6809371	Formation of the cornified envelope	126	0.734455937149933	2.87729018833535	0.00460829493087558	0.0256016385048643	0.0170549261017367	2787	tags=51%	list=9%	signal=46%	CASP14/DSG3/KRT6B/KRT6A/DSG4/KRT20/KRT81/PI3/KLK5/SPRR2D/KLK14/KRT75/SPRR2A/SPRR2E/LCE3E/KRT17/KLK8/LCE3D/KRT9/TGM5/KRT14/SPRR2B/LIPK/KRT16/KRT83/PKP2/KRT37/KRT31/KRT77/RPTN/SPRR3/DSC3/KRT13/KRT6C/SPRR2F/DSC1/KRT33A/KRT40/TCHH/KRT34/KRT38/SPRR1B/KRT76/LCE5A/KRT78/KRT74/DSG1/SPRR1A/KRT86/DSG2/DSC2/KRT85/KRT80/FURIN/KLK12/DSP/CSTA/KRT71/KRT7/KRT18/KLK13/PERP/KRT19/KRT8
R-HSA-69306	DNA Replication	126	0.707520356234331	2.77176788432033	0.00460829493087558	0.0256016385048643	0.0170549261017367	7375	tags=75%	list=24%	signal=58%	UBE2C/MCM10/CCNA2/CDC6/ORC1/CDC45/CCNE1/ORC6/CDT1/GINS4/GINS2/E2F2/GINS1/MCM4/MCM2/MCM7/FEN1/E2F1/MCM6/RFC4/DBF4/CDC7/CCNE2/GINS3/PRIM1/RFC3/POLE2/PCNA/DNA2/MCM8/SKP2/CDK2/RFC5/MCM5/POLA2/POLE/GMNN/RFC2/PSMB9/MCM3/LIG1/PSMD14/PRIM2/POLD1/PSME2/PSMA6/PSMD2/PSMD11/RPA3/CCNA1/PSMC4/E2F3/PSMB5/POLD2/ORC5/ANAPC7/PSMD1/PSMB3/POLE4/PSMA5/PSMD12/PSMA7/POLE3/PSMA4/UBE2D1/PSMC2/PSME4/PSMB2/CDC27/PSME3/PSMB…
R-HSA-2559583	Cellular Senescence	127	0.508378433228396	1.99818489774703	0.00462962962962963	0.0256185038793734	0.017066161230921	4846	tags=27%	list=16%	signal=23%	HMGA2/IL1A/UBE2C/CCNA2/CDKN2A/CCNE1/HMGA1/E2F2/LMNB1/EZH2/E2F1/CBX2/CCNE2/CDK6/CXCL8/MAP2K6/CDK2/CDK4/IL6/IFNB1/CDKN2C/MAP4K4/CCNA1/E2F3/SUZ12/CDKN2D/NBN/TXN/TFDP1/ANAPC7/EED/UBE2D1/CEBPB/CDC27
R-HSA-209822	Glycoprotein hormones	11	0.8049342590024	1.87606468683513	0.00466200466200466	0.0256960886882147	0.0171178455471866	3364	tags=64%	list=11%	signal=57%	CGA/CGB8/INHA/CGB5/INHBE/LHB/INHBA
R-HSA-5693532	DNA Double-Strand Break Repair	128	0.620384407100061	2.43678372741185	0.004739336492891	0.025979809976247	0.017306850856357	6467	tags=48%	list=21%	signal=38%	CCNA2/EXO1/CLSPN/POLQ/RAD51/RAD51AP1/XRCC2/CHEK1/KPNA2/EME1/BRCA1/BRIP1/BLM/FEN1/RFC4/RFC3/POLE2/RMI2/TIMELESS/PCNA/DNA2/CDK2/RFC5/CHEK2/BRCA2/POLE/RFC2/GEN1/TIPIN/TOPBP1/EYA4/BARD1/EYA2/PRKDC/POLD1/TDP1/PARP2/RPA3/CCNA1/POLD2/NBN/UBE2N/XRCC3/POLE4/RMI1/RBBP8/RHNO1/UBE2V2/POLE3/PPP4C/SUMO2/MDC1/RNF168/RAD51C/POLD3/SLX1B/TOP3A/XRCC5/PAXIP1/BAZ1B/TDP2/LIG3
R-HSA-2468052	Establishment of Sister Chromatid Cohesion	10	0.783213242718748	1.764179835176	0.00475059382422803	0.025979809976247	0.017306850856357	4589	tags=50%	list=15%	signal=43%	CDCA5/ESCO2/RAD21/SMC1A/SMC3
R-HSA-69206	G1/S Transition	130	0.696719437779961	2.73339098287272	0.00485436893203883	0.0262025079543328	0.0174552045470217	7258	tags=73%	list=24%	signal=56%	MCM10/CCNA2/RRM2/CDC6/CDC25A/ORC1/CCNB1/CDC45/TYMS/CDK1/CCNE1/ORC6/CDT1/TK1/MCM4/MCM2/MCM7/E2F1/MCM6/CKS1B/DBF4/CDC7/FBXO5/CCNE2/PRIM1/POLE2/PCNA/MCM8/SKP2/CDK2/MCM5/POLA2/POLE/GMNN/RBL1/CDK4/PSMB9/MYC/MCM3/PSMD14/PRIM2/LIN9/PSME2/PSMA6/PSMD2/PSMD11/DHFR/RPA3/CCNA1/PSMC4/PPP2R1B/PSMB5/ORC5/TFDP1/PSMD1/PSMB3/POLE4/PSMA5/PSMD12/PSMA7/POLE3/PSMA4/PSMC2/PSMB2/PSME3/PSMB7/PSMC1/PSMA2/PSMD7/PSMB8/PSMB4…
R-HSA-162599	Late Phase of HIV Life Cycle	130	0.523302520867402	2.05303643660544	0.00485436893203883	0.0262025079543328	0.0174552045470217	10141	tags=65%	list=33%	signal=44%	RNF103-CHMP3/NDC1/FURIN/RANBP1/NUP107/NUP210/RAN/NUP37/NUP205/TAF7L/SEH1L/NUP155/SUPT16H/TAF6/RANGAP1/PPIA/NUP85/RCC1/GTF2A2/SSRP1/GTF2E2/XPO1/NUP62/VTA1/GTF2H3/TAF2/NUP54/NCBP1/GTF2E1/POLR2J/RAE1/NUP188/CHMP4C/POLR2H/TAF5/POLR2K/NUP93/NUP43/NUP153/VPS37D/NUP50/NCBP2/RNGTT/CCNK/TAF13/NELFE/POLR2D/TAF15/POLR2G/TAF4B/TAF11/MNAT1/TBP/GTF2F2/RPS27A/SUPT5H/POLR2I/UBC/CCNT1/NELFB/POM121/POLR2B/RNMT/CHM…
R-HSA-69481	G2/M Checkpoints	129	0.695662635484871	2.72312544697415	0.00485436893203883	0.0262025079543328	0.0174552045470217	5908	tags=60%	list=19%	signal=49%	MCM10/EXO1/CCNB2/CLSPN/CDC6/CDC25A/ORC1/CCNB1/CDC45/GTSE1/PKMYT1/CDK1/CDC25C/ORC6/CHEK1/BRCA1/MCM4/MCM2/BRIP1/MCM7/BLM/MCM6/RFC4/DBF4/CDC7/RFC3/RMI2/DNA2/MCM8/CDK2/RFC5/MCM5/CHEK2/RFC2/YWHAG/TOPBP1/PSMB9/BARD1/MCM3/PSMD14/PSME2/PSMA6/PSMD2/PSMD11/RPA3/YWHAZ/PSMC4/SFN/PSMB5/NBN/ORC5/UBE2N/PSMD1/PSMB3/YWHAQ/RMI1/RBBP8/PSMA5/RHNO1/PSMD12/PSMA7/UBE2V2/PSMA4/PSMC2/PSME4/PSMB2/PSME3/MDC1/PSMB7/PSMC1/PS…
R-HSA-400511	Synthesis	secretion	and inactivation of Glucose-dependent Insulinotropic Polypeptide (GIP)	13	0.737822381678968	1.76732823044779	0.0048661800486618	0.0262025079543328	0.0174552045470217	3217	tags=38%	list=10%	signal=34%	PCSK1/GIP/GATA4/ISL1/GPR119
R-HSA-68884	Mitotic Telophase/Cytokinesis	12	0.7747968717677	1.80610451943161	0.00488997555012225	0.0262297539087017	0.017473354859481	4589	tags=50%	list=15%	signal=43%	KIF23/PLK1/KIF20A/RAD21/SMC1A/SMC3
R-HSA-5358606	Mismatch repair (MMR) directed by MSH2:MSH3 (MutSbeta)	14	0.736395104469119	1.7872804882549	0.00496277915632754	0.0265186672475518	0.0176658189333315	3700	tags=50%	list=12%	signal=44%	EXO1/PCNA/MSH2/LIG1/POLD1/RPA3/POLD2
R-HSA-4419969	Depolymerisation of the Nuclear Lamina	15	0.745790964490587	1.84474453451736	0.0050251256281407	0.0267497181726121	0.0178197370683717	1715	tags=27%	list=6%	signal=25%	CCNB1/CDK1/LMNB1/TMPO
R-HSA-168254	Influenza Infection	153	0.485857051777221	1.93583286279876	0.00510204081632653	0.0268338029248845	0.0178757514221411	9900	tags=51%	list=32%	signal=35%	KPNA2/RPL39L/NDC1/NUP107/NUP210/RAN/NUP37/NUP205/HSPA1B/RPL10L/HSPA1A/CPSF4/RPS4Y2/KPNB1/SEH1L/NUP155/HSP90AA1/NUP85/KPNA7/RPL22L1/ISG15/KPNA4/XPO1/NUP62/RPLP0/NUP54/POLR2J/RAE1/RPL17/NUP188/POLR2H/POLR2K/NUP93/NUP43/NUP153/NUP50/RPL35/IPO5/RPS19/KPNA1/POLR2D/POLR2G/RPL3L/RPS7/RPL38/GTF2F2/GRSF1/RPS27A/PABPN1/KPNA3/POLR2I/RPS16/RPL26L1/RPL8/CLTA/RPL27/POM121/POLR2B/RPS26/EIF2AK2/RPL35A/SEC13/AAAS…
R-HSA-6807070	PTEN Regulation	139	0.432204581298883	1.70476788399567	0.00518134715025907	0.0268338029248845	0.0178757514221411	8792	tags=50%	list=29%	signal=36%	EZH2/CBX2/SNAI1/SNAI2/PSMB9/HDAC2/PSMD14/PPARG/PSME2/PSMA6/PSMD2/PSMD11/PSMC4/SUZ12/PSMB5/NEDD4/PSMD1/PSMB3/EED/PSMA5/PSMD12/PSMA7/PSMA4/PSMC2/PSME4/PSMB2/MTA2/KDM1A/PSME3/PSMB7/PSMC1/PSMA2/PSMD7/PSMB8/PSMB4/AGO2/PSMD8/RBBP7/PSMD3/PSMC5/MOV10/HDAC1/PML/PSMD9/PSMA1/MTA3/PSMB1/AKT3/PSMB6/AKT2/PSMD4/PSMA3/PSMD13/CSNK2A1/PSME1/PSMC3/PSMC6/SALL4/RPS27A/MBD3/MTA1/RHEB/UBC/CSNK2B/RNF2/RRAGD/CSNK2A2/SLC3…
R-HSA-453279	Mitotic G1-G1/S phases	148	0.686641187289611	2.71442844928098	0.00520833333333333	0.0268338029248845	0.0178757514221411	7258	tags=70%	list=24%	signal=53%	MCM10/CCNA2/RRM2/MYBL2/CDKN2A/CDC6/CDC25A/ORC1/CCNB1/CDC45/TYMS/CDK1/CCNE1/TOP2A/ORC6/CDT1/TK1/E2F2/MCM4/MCM2/MCM7/E2F1/MCM6/CKS1B/DBF4/CDC7/FBXO5/CCNE2/PRIM1/POLE2/PCNA/CDK6/MCM8/SKP2/CDK2/MCM5/POLA2/POLE/GMNN/RBL1/CDK4/PSMB9/MYC/MCM3/CDKN2C/PSMD14/PRIM2/LIN9/PSME2/PSMA6/PSMD2/PSMD11/DHFR/RPA3/CCNA1/PSMC4/E2F3/PPP2R1B/PSMB5/CDKN2D/ORC5/TFDP1/PSMD1/PSMB3/POLE4/PSMA5/PSMD12/PSMA7/POLE3/PSMA4/PSMC2…
R-HSA-983231	Factors involved in megakaryocyte development and platelet production	148	0.484954760413632	1.91712210489026	0.00520833333333333	0.0268338029248845	0.0178757514221411	5653	tags=35%	list=18%	signal=29%	TUBA3C/HBE1/KIF1A/KIF4A/KIF2C/KIF23/KIF18B/CENPE/KIFC1/KIF15/KIF11/KIF20A/RACGAP1/KIF18A/TUBB2B/TUBB3/KIF20B/KIF4B/TUBA3E/TUBA1C/TUBAL3/TUBA1B/IFNA1/KIF3C/TUBB6/CDK2/TUBB4A/GATA4/KIF5A/TUBA4A/MAFK/IFNB1/HDAC2/MYB/CAPZA2/HBG1/SH2B2/IRF1/KLC3/KIF22/DOCK3/GATA3/MAFG/CAPZA1/PRKAR1B/KDM1A/ACTB/KLC2/RAD51C/HBD/RAC1/CBX5
R-HSA-162587	HIV Life Cycle	143	0.535179745841029	2.10414410116609	0.00523560209424084	0.0268338029248845	0.0178757514221411	10264	tags=67%	list=33%	signal=45%	HMGA1/FEN1/RNF103-CHMP3/NDC1/FURIN/RANBP1/NUP107/NUP210/RAN/NUP37/NUP205/LIG1/TAF7L/SEH1L/NUP155/SUPT16H/TAF6/RANGAP1/PPIA/NUP85/RCC1/GTF2A2/SSRP1/GTF2E2/XPO1/NUP62/BANF1/VTA1/GTF2H3/TAF2/PSIP1/NUP54/NCBP1/GTF2E1/POLR2J/RAE1/NUP188/CHMP4C/POLR2H/TAF5/POLR2K/XRCC5/NUP93/NUP43/NUP153/VPS37D/NUP50/NCBP2/CCR5/RNGTT/CCNK/TAF13/NELFE/KPNA1/POLR2D/TAF15/POLR2G/TAF4B/XRCC4/TAF11/MNAT1/TBP/GTF2F2/RPS27A/S…
R-HSA-176412	Phosphorylation of the APC/C	19	0.676472705735527	1.76533175890154	0.00523560209424084	0.0268338029248845	0.0178757514221411	590	tags=21%	list=2%	signal=21%	UBE2C/CCNB1/PLK1/CDK1
R-HSA-141405	Inhibition of the proteolytic activity of APC/C required for the onset of anaphase by mitotic spindle checkpoint components	20	0.684814919708168	1.81560933286704	0.00526315789473684	0.0268338029248845	0.0178757514221411	5572	tags=45%	list=18%	signal=37%	UBE2C/CDC20/BUB1B/MAD2L1/BUB3/ANAPC7/UBE2D1/CDC27/ANAPC1
R-HSA-141430	Inactivation of APC/C via direct inhibition of the APC/C complex	20	0.684814919708168	1.81560933286704	0.00526315789473684	0.0268338029248845	0.0178757514221411	5572	tags=45%	list=18%	signal=37%	UBE2C/CDC20/BUB1B/MAD2L1/BUB3/ANAPC7/UBE2D1/CDC27/ANAPC1
R-HSA-202733	Cell surface interactions at the vascular wall	135	0.424577977573579	1.66623675286545	0.00526315789473684	0.0268338029248845	0.0178757514221411	4514	tags=27%	list=15%	signal=23%	PSG4/PSG1/F2/PSG6/PSG3/PSG11/L1CAM/PSG9/SLC16A1/PSG5/PSG2/SLC7A5/PSG8/ITGA5/SLC16A3/ITGA6/PF4V1/ATP1B3/SLC7A11/FN1/YES1/MIF/PSG7/ITGB1/PF4/SLC7A9/KRAS/ANGPT2/PPIA/NRAS/CEACAM5/ITGAV/SIRPG/MMP1/PTPN11/GPC1
R-HSA-168273	Influenza Viral RNA Transcription and Replication	132	0.451459155202959	1.75675025148252	0.00526315789473684	0.0268338029248845	0.0178757514221411	10569	tags=52%	list=34%	signal=34%	RPL39L/NDC1/NUP107/NUP210/NUP37/NUP205/RPL10L/RPS4Y2/SEH1L/NUP155/HSP90AA1/NUP85/RPL22L1/NUP62/RPLP0/NUP54/POLR2J/RAE1/RPL17/NUP188/POLR2H/POLR2K/NUP93/NUP43/NUP153/NUP50/RPL35/IPO5/RPS19/POLR2D/POLR2G/RPL3L/RPS7/RPL38/GTF2F2/GRSF1/RPS27A/POLR2I/RPS16/RPL26L1/RPL8/RPL27/POM121/POLR2B/RPS26/RPL35A/SEC13/AAAS/RPS10/RPS3/NUP160/RPSA/NUP35/RPL36/RPL7/RPS17/RPL23A/NUP98/RPL6/RPL39/RPL19/RPS21/RPL4/RPL…
R-HSA-8856688	Golgi-to-ER retrograde transport	133	0.534854029636764	2.0897924045254	0.00529100529100529	0.0268338029248845	0.0178757514221411	2264	tags=20%	list=7%	signal=19%	TUBA3C/KIF1A/KIF4A/KIF2C/KIF23/KIF18B/CENPE/KIFC1/KIF15/KIF11/KIF20A/RACGAP1/KIF18A/TUBB2B/TUBB3/KIF20B/KIF4B/TUBA3E/TUBA1C/TUBAL3/TUBA1B/KIF3C/TUBB6/TUBB4A/KIF5A/DYNC1I1/TUBA4A
R-HSA-446652	Interleukin-1 family signaling	138	0.396179575349812	1.55355627786877	0.00529100529100529	0.0268338029248845	0.0178757514221411	7826	tags=52%	list=25%	signal=39%	IL1A/IL36RN/IL1R2/SAA1/IL1F10/MAP2K6/RIPK2/S100A12/IL36B/PSMB9/IL1RN/TMEM189-UBE2V1/PSMD14/IL1B/PSME2/PSMA6/PSMD2/PSMD11/IL36A/PSMC4/PSMB5/IL18RAP/UBE2N/PSMD1/PSMB3/IRAK1/IL18R1/PTPN11/PSMA5/PSMD12/PSMA7/PSMA4/PSMC2/PSME4/PSMB2/PSME3/NKIRAS2/PSMB7/PSMC1/IL1RL1/PSMA2/IL18BP/PSMD7/TBK1/PSMB8/NFKB2/PSMB4/PSMD8/IL1RAPL1/PSMD3/PSMC5/SMAD3/PSMD9/PSMA1/PSMB1/PSMB6/NFKBIB/TNIP2/PSMD4/PTPN12/MAP2K1/PSMA3/…
R-HSA-168255	Influenza Life Cycle	142	0.472574144043847	1.86095778137457	0.00529100529100529	0.0268338029248845	0.0178757514221411	10569	tags=54%	list=34%	signal=35%	RPL39L/NDC1/NUP107/NUP210/RAN/NUP37/NUP205/HSPA1B/RPL10L/HSPA1A/RPS4Y2/KPNB1/SEH1L/NUP155/HSP90AA1/NUP85/RPL22L1/XPO1/NUP62/RPLP0/NUP54/POLR2J/RAE1/RPL17/NUP188/POLR2H/POLR2K/NUP93/NUP43/NUP153/NUP50/RPL35/IPO5/RPS19/KPNA1/POLR2D/POLR2G/RPL3L/RPS7/RPL38/GTF2F2/GRSF1/RPS27A/POLR2I/RPS16/RPL26L1/RPL8/CLTA/RPL27/POM121/POLR2B/RPS26/RPL35A/SEC13/AAAS/RPS10/RPS3/CLTC/NUP160/RPSA/NUP35/RPL36/RPL7/RPS17…
R-HSA-174048	APC/C:Cdc20 mediated degradation of Cyclin B	23	0.661038787839053	1.83321752067216	0.00531914893617021	0.0268338029248845	0.0178757514221411	7870	tags=57%	list=26%	signal=42%	UBE2C/CDC20/CCNB1/CDK1/ANAPC7/UBE2D1/CDC27/ANAPC1/UBE2E1/ANAPC11/RPS27A/UBC/ANAPC5
R-HSA-5689880	Ub-specific processing proteases	162	0.417937908087002	1.68058252874397	0.0053475935828877	0.0268338029248845	0.0178757514221411	7496	tags=42%	list=24%	signal=32%	CCNA2/CDC20/CLSPN/CDC25A/SKP2/HIF1A/PSMB9/MYC/VDAC1/USP14/PSMD14/VDAC3/BIRC3/PSME2/PSMA6/PSMD2/PSMD11/RUVBL1/CCNA1/VDAC2/PSMC4/PSMB5/PSMD1/PSMB3/PSMA5/GATA3/PSMD12/PSMA7/PSMA4/USP5/PSMC2/PSME4/PSMB2/PSME3/PSMB7/PSMC1/PTRH2/PSMA2/PSMD7/IFIH1/TRRAP/PSMB8/PSMB4/USP18/PSMD8/RCE1/PSMD3/TRAF2/PSMC5/SMAD3/HGS/ADRM1/PSMD9/PSMA1/PSMB1/SUDS3/PSMB6/PSMD4/USP42/PSMA3/PSMD13/TGFBR1/USP37/PSME1/PSMC3/PSMC6/RPS…
R-HSA-5663220	RHO GTPases Activate Formins	134	0.696769393172873	2.71946736944839	0.0053475935828877	0.0268338029248845	0.0178757514221411	4903	tags=50%	list=16%	signal=42%	TUBA3C/SKA1/NDC80/KIF2C/CDC20/BUB1B/BIRC5/MAD2L1/CENPA/CDCA8/AURKB/PLK1/CENPE/NUF2/BUB1/SPC25/CENPF/CENPI/CENPU/SPC24/ERCC6L/ZWINT/DIAPH3/CENPK/CENPM/KIF18A/CENPN/TUBB2B/CENPH/TUBB3/PFN2/INCENP/KNTC1/TUBA3E/TUBA1C/ZWILCH/TUBAL3/TUBA1B/CENPO/SPDL1/TUBB6/TUBB4A/CENPL/NUP107/DYNC1I1/TUBA4A/NUP37/DSN1/SKA2/CKAP5/CENPQ/SEH1L/BUB3/PPP2R1B/ITGB1/RANGAP1/RCC2/NUP85/CENPP/DYNLL1/XPO1/ACTG1/PPP1CC/RHOC/CLI…
R-HSA-69242	S Phase	159	0.681630241778761	2.72924126198958	0.00540540540540541	0.0269308454361835	0.017940397786811	7375	tags=68%	list=24%	signal=52%	UBE2C/CCNA2/CDCA5/CDC6/CDC25A/ORC1/CDC45/CCNE1/ORC6/ESCO2/CDT1/GINS4/GINS2/GINS1/MCM4/MCM2/MCM7/FEN1/E2F1/MCM6/RFC4/CKS1B/CCNE2/GINS3/PRIM1/RFC3/POLE2/PCNA/DNA2/MCM8/SKP2/CDK2/RFC5/MCM5/POLA2/POLE/RFC2/CDK4/PSMB9/MYC/MCM3/LIG1/PSMD14/PRIM2/POLD1/LIN9/PSME2/PSMA6/PSMD2/PSMD11/RPA3/CCNA1/PSMC4/PSMB5/POLD2/ORC5/TFDP1/ANAPC7/PSMD1/RAD21/PSMB3/POLE4/PSMA5/SMC1A/PSMD12/SMC3/PSMA7/POLE3/PSMA4/UBE2D1/PSM…
R-HSA-3108232	SUMO E3 ligases SUMOylate target proteins	164	0.503233494387287	2.02433602139213	0.00540540540540541	0.0269308454361835	0.017940397786811	6372	tags=37%	list=21%	signal=29%	CDKN2A/BIRC5/CDCA8/AURKB/FOXL2/AURKA/TOP2A/NR1H4/TFAP2B/BRCA1/DNMT3B/BLM/CBX2/EID3/INCENP/NR5A1/TFAP2A/PCNA/NDC1/NUP107/NUP210/NUP37/TDG/NUP205/HDAC2/PPARG/SEH1L/SUZ12/NUP155/RANGAP1/NUP85/DNMT1/RAD21/PPARGC1A/NRIP1/NUP62/SMC1A/NOP58/SMC3/TRIM28/SMC6/SATB2/SUMO2/MDC1/NUP54/RNF168/HNRNPC/UHRF2/RAE1/NUP188/NFKB2/CBX5/DNMT3A/NUP93/NUP43/CASP8AP2/NUP153/HDAC1/NUP50/PML
R-HSA-8866652	Synthesis of active ubiquitin: roles of E1 and E2 enzymes	30	0.618148101052031	1.82299535501214	0.00544959128065395	0.0269591088088888	0.0179592258681771	7817	tags=57%	list=25%	signal=42%	UBE2C/UBE2S/UBE2T/UBE2E3/UBA6/UCHL3/USP5/UBE2D1/CDC34/UBE2Z/UBE2K/UBE2R2/UBE2L3/UBE2E1/RPS27A/UBE2G1/UBC
R-HSA-5656169	Termination of translesion DNA synthesis	31	0.599272230433642	1.78366317253062	0.00544959128065395	0.0269591088088888	0.0179592258681771	4715	tags=45%	list=15%	signal=38%	RFC4/RFC3/POLE2/PCNA/RFC5/POLE/RFC2/POLD1/RPA3/POLD2/ISG15/UBE2L6/POLE4/POLE3
R-HSA-109581	Apoptosis	170	0.528079978357173	2.12827218108921	0.00558659217877095	0.0273280043724807	0.018204971333848	7977	tags=55%	list=26%	signal=41%	DSG3/CDKN2A/CLSPN/GZMB/PMAIP1/LMNB1/E2F1/HMGB2/DSG1/DSG2/GAS2/CYCS/DSP/FASLG/YWHAG/PSMB9/DNM1L/PSMD14/PLEC/KPNB1/PSME2/PSMA6/PSMD2/PSMD11/YWHAZ/PSMC4/SFN/PSMB5/BID/OPA1/TFDP1/PSMD1/PSMB3/YWHAQ/DYNLL1/PSMA5/AVEN/C1QBP/PSMD12/PAK2/PSMA7/CD14/PSMA4/PSMC2/PSME4/PSMB2/PSME3/PSMB7/PSMC1/DIABLO/PSMA2/PSMD7/CASP3/PSMB8/PSMB4/PSMD8/PSMD3/TP63/FADD/TRAF2/PSMC5/BAX/PSMD9/TICAM1/PSMA1/PSMB1/AKT3/KPNA1/PSMB6/…
R-HSA-5633007	Regulation of TP53 Activity	157	0.539719449347986	2.14960897093593	0.00558659217877095	0.0273280043724807	0.018204971333848	7510	tags=44%	list=24%	signal=33%	TPX2/CCNA2/EXO1/CDKN2A/AURKB/CDK1/AURKA/CHEK1/BRCA1/BRIP1/BLM/RFC4/CDK5R1/RFC3/RMI2/POU4F2/DNA2/POU4F1/MAP2K6/CDK2/PRKAA2/RFC5/CHEK2/RFC2/TOPBP1/BARD1/HDAC2/TAF7L/RPA3/CCNA1/PPP2R1B/SUPT16H/TAF6/NBN/SSRP1/PRMT5/RMI1/RBBP8/DYRK2/RHNO1/RFFL/PPP1R13L/MTA2/RNF34/TAF2/MAPK11/PIP4K2A/PIP4K2C/TAF5/NOC2L/TOP3A/RBBP7/TP63/HDAC1/PML/TAF13/AKT3/AKT2/MAPKAPK5/TAF15/CSNK2A1/TAF4B/CDK5/TAF11/ZNF385A/TBP/RPS27A…
R-HSA-2990846	SUMOylation	170	0.50392242180735	2.03091220215567	0.00558659217877095	0.0273280043724807	0.018204971333848	6372	tags=37%	list=21%	signal=30%	CDKN2A/BIRC5/CDCA8/AURKB/FOXL2/AURKA/TOP2A/NR1H4/TFAP2B/BRCA1/DNMT3B/BLM/CBX2/EID3/INCENP/NR5A1/TFAP2A/PCNA/NDC1/NUP107/NUP210/NUP37/TDG/NUP205/HDAC2/PPARG/UBA2/SEH1L/SUZ12/NUP155/RANGAP1/NUP85/DNMT1/SAE1/RAD21/PPARGC1A/NRIP1/SENP1/NUP62/SMC1A/NOP58/SMC3/TRIM28/SMC6/SATB2/SUMO2/MDC1/NUP54/RNF168/HNRNPC/UHRF2/RAE1/NUP188/NFKB2/CBX5/DNMT3A/NUP93/NUP43/CASP8AP2/NUP153/HDAC1/NUP50/PML
R-HSA-380994	ATF4 activates genes in response to endoplasmic reticulum stress	27	0.62440100663476	1.77790124548339	0.00560224089635854	0.0273280043724807	0.018204971333848	6500	tags=52%	list=21%	signal=41%	IGFBP1/ASNS/CXCL8/EXOSC2/CEBPG/EXOSC3/EXOSC9/CEBPB/KHSRP/EXOSC8/DDIT3/ATF4/EXOSC4/EXOSC5
R-HSA-9010553	Regulation of expression of SLITs and ROBOs	168	0.423288834147446	1.70575149287093	0.00564971751412429	0.0273688737708443	0.0182321971135098	9900	tags=54%	list=32%	signal=37%	LHX2/RPL39L/ISL1/PSMB9/RPL10L/MSI1/ROBO1/EIF4A3/PSMD14/LHX3/RPS4Y2/PSME2/PSMA6/PSMD2/PSMD11/PSMC4/PSMB5/MAGOHB/RPL22L1/PSMD1/PSMB3/MAGOH/PSMA5/PSMD12/PSMA7/HOXA2/PSMA4/PSMC2/PSME4/PSMB2/PSME3/CUL2/RPLP0/PSMB7/PSMC1/UPF3B/PSMA2/PSMD7/NCBP1/EIF4G1/PSMB8/RPL17/PSMB4/PSMD8/PSMD3/PSMC5/NCBP2/PSMD9/RPL35/PSMA1/PSMB1/RPS19/PSMB6/PSMD4/PSMA3/PSMD13/RPL3L/RPS7/RPL38/PSME1/PSMC3/PSMC6/COL4A5/RPS27A/RPS16/U…
R-HSA-176033	Interactions of Vpr with host cellular proteins	34	0.625195944598546	1.90150477353364	0.00564971751412429	0.0273688737708443	0.0182321971135098	9117	tags=76%	list=30%	signal=54%	HMGA1/NDC1/NUP107/NUP210/NUP37/NUP205/SEH1L/NUP155/NUP85/NUP62/BANF1/PSIP1/NUP54/RAE1/NUP188/NUP93/NUP43/NUP153/NUP50/KPNA1/SLC25A5/POM121/SEC13/AAAS/NUP160/NUP35
R-HSA-5357801	Programmed Cell Death	173	0.528437519981323	2.13387319867324	0.00571428571428571	0.0275862068965517	0.0183769769250713	7977	tags=55%	list=26%	signal=41%	DSG3/CDKN2A/CLSPN/GZMB/PMAIP1/LMNB1/E2F1/HMGB2/DSG1/DSG2/GAS2/CYCS/DSP/FASLG/YWHAG/PSMB9/DNM1L/PSMD14/PLEC/BIRC3/KPNB1/PSME2/PSMA6/PSMD2/PSMD11/YWHAZ/PSMC4/SFN/PSMB5/BID/OPA1/TFDP1/PSMD1/PSMB3/YWHAQ/DYNLL1/PSMA5/AVEN/C1QBP/PSMD12/PAK2/PSMA7/CD14/PSMA4/PSMC2/PSME4/PSMB2/PSME3/PSMB7/PSMC1/DIABLO/PSMA2/PSMD7/CASP3/PSMB8/MLKL/PSMB4/PSMD8/PSMD3/TP63/FADD/TRAF2/PSMC5/BAX/PSMD9/TICAM1/PSMA1/PSMB1/AKT3/K…
R-HSA-73933	Resolution of Abasic Sites (AP sites)	39	0.615950229084061	1.94665093003987	0.00576368876080692	0.0276194046045493	0.0183990920899479	7111	tags=59%	list=23%	signal=45%	FEN1/RFC4/RFC3/POLE2/PCNA/UNG/RFC5/POLE/RFC2/TDG/LIG1/POLD1/PARP2/RPA3/POLD2/POLE4/POLE3/APEX1/POLD3/SMUG1/LIG3/PARP1/PNKP
R-HSA-110313	Translesion synthesis by Y family DNA polymerases bypasses lesions on DNA template	37	0.55988324439926	1.74047146139071	0.00576368876080692	0.0276194046045493	0.0183990920899479	7943	tags=59%	list=26%	signal=44%	RFC4/RFC3/POLE2/PCNA/RFC5/POLE/RFC2/POLD1/RPA3/POLD2/MAD2L2/ISG15/UBE2L6/POLE4/POLE3/POLD3/RPS27A/TRIM25/USP10/NPLOC4/UBC/VCP
R-HSA-157118	Signaling by NOTCH	174	0.450190296939293	1.81545495882884	0.00578034682080925	0.0276194046045493	0.0183990920899479	7375	tags=47%	list=24%	signal=36%	FABP7/DLGAP5/GZMB/NEURL1/DNER/TACC3/E2F1/CNTN1/FURIN/HIF1A/ST3GAL4/DLK1/PSMB9/MYC/HDAC2/STAT1/PSMD14/JAG1/PSME2/ATP2A1/PSMA6/PSMD2/PSMD11/DLL1/YWHAZ/PSMC4/E2F3/PSMB5/YBX1/TFDP1/B4GALT1/PSMD1/PSMB3/CDK8/PSMA5/PSMD12/ADAM17/PSMA7/PSMA4/PSMC2/PSMB2/PSME3/EGF/PSMB7/PSMC1/PSMA2/TLE1/PSMD7/ADAM10/TMED2/PSMB8/PSMB4/AGO2/ATP2A2/PSMD8/NEURL1B/JAG2/PSMD3/DTX2/NOTCH3/PSENEN/POFUT1/PSMC5/MOV10/SMAD3/HDAC1/EG…
R-HSA-5696400	Dual Incision in GG-NER	41	0.551906483532581	1.7661140744005	0.00602409638554217	0.0280448717948718	0.0186825236167341	10264	tags=68%	list=33%	signal=46%	RFC4/RFC3/POLE2/PCNA/RFC5/POLE/RFC2/POLD1/PARP2/RPA3/POLD2/POLE4/POLE3/GTF2H3/POLD3/PARP1/RPS27A/CHD1L/UBC/CUL4B/RPA1/ERCC2/GTF2H4/RFC1/DDB1/ERCC3/POLD4/GTF2H1
R-HSA-6791226	Major pathway of rRNA processing in the nucleolus and cytosol	176	0.532257337244731	2.13724041005727	0.00602409638554217	0.0280448717948718	0.0186825236167341	9946	tags=56%	list=32%	signal=38%	RPL39L/RPP25/BOP1/RPL10L/NOP56/RPS4Y2/DHX37/WDR43/DDX21/FBL/EXOSC2/PNO1/ERI1/RPL22L1/RBM28/UTP20/PWP2/NOL11/LTV1/NOC4L/NCL/DCAF13/EXOSC3/EMG1/UTP18/RPP40/EXOSC9/NOP58/CSNK1E/DDX52/WDR12/MPHOSPH6/RRP9/UTP6/BYSL/RPLP0/WDR75/EBNA1BP2/NIP7/WDR18/RPL17/GNL3/EXOSC8/RRP1/PES1/KRR1/RIOK1/TEX10/TSR1/RRP36/RPP30/BMS1/EXOSC4/RPL35/EXOSC5/WDR3/ISG20L2/PDCD11/RRP7A/RPS19/HEATR1/FTSJ3/RPL3L/RPS7/RPL38/EXOSC10/…
R-HSA-8875878	MET promotes cell motility	41	0.606576486489956	1.9410594040015	0.00602409638554217	0.0280448717948718	0.0186825236167341	7578	tags=66%	list=25%	signal=50%	TNS4/LAMC2/COL2A1/LAMA3/MET/LAMB3/FN1/LAMB1/ITGB1/COL5A2/COL5A3/COL11A1/ITGA2/COL3A1/LAMA5/RAC1/COL5A1/ITGA3/COL11A2/LAMA1/CRKL/LAMC1/COL1A1/RAP1B/COL1A2/GRB2/DOCK7
R-HSA-9609736	Assembly and cell surface presentation of NMDA receptors	41	0.541325701578267	1.73225531664852	0.00602409638554217	0.0280448717948718	0.0186825236167341	2264	tags=29%	list=7%	signal=27%	TUBA3C/NEFL/TUBB2B/TUBB3/TUBA3E/TUBA1C/TUBAL3/TUBA1B/GRIN2D/TUBB6/TUBB4A/TUBA4A
R-HSA-168325	Viral Messenger RNA Synthesis	41	0.585187338646016	1.87261361440899	0.00602409638554217	0.0280448717948718	0.0186825236167341	9117	tags=71%	list=30%	signal=50%	NDC1/NUP107/NUP210/NUP37/NUP205/SEH1L/NUP155/NUP85/NUP62/NUP54/POLR2J/RAE1/NUP188/POLR2H/POLR2K/NUP93/NUP43/NUP153/NUP50/POLR2D/POLR2G/GTF2F2/POLR2I/POM121/POLR2B/SEC13/AAAS/NUP160/NUP35
R-HSA-2467813	Separation of Sister Chromatids	183	0.676074685137506	2.74005496810448	0.00606060606060606	0.0280448717948718	0.0186825236167341	5223	tags=51%	list=17%	signal=42%	TUBA3C/SKA1/NDC80/UBE2C/CDCA5/KIF2C/CDC20/BUB1B/BIRC5/MAD2L1/CENPA/CDCA8/AURKB/PLK1/CENPE/NUF2/ESPL1/BUB1/SPC25/CENPF/CENPI/CENPU/SPC24/ERCC6L/ZWINT/CENPK/CENPM/KIF18A/CENPN/TUBB2B/CENPH/TUBB3/PTTG1/INCENP/KNTC1/TUBA3E/TUBA1C/ZWILCH/TUBAL3/TUBA1B/CENPO/SPDL1/TUBB6/TUBB4A/CENPL/NUP107/DYNC1I1/TUBA4A/NUP37/DSN1/PSMB9/PSMD14/PSME2/SKA2/PSMA6/PSMD2/PSMD11/CKAP5/CENPQ/PSMC4/SEH1L/BUB3/PPP2R1B/PSMB5/RA…
R-HSA-72163	mRNA Splicing - Major Pathway	180	0.51922095946001	2.0978733536166	0.00606060606060606	0.0280448717948718	0.0186825236167341	10233	tags=70%	list=33%	signal=47%	ELAVL2/SNRPD1/ALYREF/SNRPF/SNRPG/SNRPB/SNRPA1/EIF4A3/CPSF4/LSM5/PRPF4/SRSF9/MAGOHB/YBX1/PPIL1/CPSF3/WBP11/MAGOH/EFTUD2/CSTF2/PPIH/SNRPA/PRPF19/BUD31/HNRNPD/RBM17/LSM8/SNRPD2/SRRT/LSM4/PRPF40A/UPF3B/SF3B6/HNRNPC/CSTF3/NCBP1/POLR2J/CPSF2/U2AF2/PCBP2/SNRPB2/POLR2H/SNRPE/PHF5A/POLR2K/HNRNPA2B1/PTBP1/PUF60/LSM6/LSM2/SMNDC1/DDX23/HNRNPM/TXNL4A/U2SURP/SF3B4/SNRNP40/SNRPC/NCBP2/SNRPD3/SRSF1/ISY1/HNRNPR/H…
R-HSA-72172	mRNA Splicing	188	0.498462006708651	2.02625588609167	0.00606060606060606	0.0280448717948718	0.0186825236167341	9473	tags=63%	list=31%	signal=44%	ELAVL2/SNRPD1/ALYREF/SNRPF/SNRPG/SNRPB/SNRPA1/EIF4A3/CPSF4/LSM5/PRPF4/SRSF9/MAGOHB/YBX1/PPIL1/CPSF3/WBP11/MAGOH/EFTUD2/CSTF2/PPIH/SNRPA/PRPF19/BUD31/HNRNPD/RBM17/LSM8/SNRPD2/SRRT/LSM4/PRPF40A/UPF3B/SF3B6/HNRNPC/CSTF3/NCBP1/POLR2J/CPSF2/U2AF2/PCBP2/SNRPB2/POLR2H/SNRPE/PHF5A/POLR2K/HNRNPA2B1/PTBP1/PUF60/LSM6/LSM2/SMNDC1/DDX23/HNRNPM/TXNL4A/U2SURP/SF3B4/SNRNP40/SNRPC/NCBP2/SNRPD3/SRSF1/ISY1/HNRNPR/H…
R-HSA-8868773	rRNA processing in the nucleus and cytosol	186	0.533446522599851	2.16623830326257	0.00606060606060606	0.0280448717948718	0.0186825236167341	9946	tags=56%	list=32%	signal=38%	RPL39L/RPP25/BOP1/NOP2/RPL10L/NOP56/RPS4Y2/DKC1/DHX37/WDR43/DDX21/FBL/EXOSC2/PNO1/ERI1/RPL22L1/NOP10/RBM28/UTP20/PWP2/NOL11/LTV1/NOC4L/NCL/DCAF13/EXOSC3/EMG1/UTP18/RPP40/EXOSC9/NOP58/CSNK1E/DDX52/WDR12/MPHOSPH6/RRP9/UTP6/BYSL/RPLP0/WDR75/EBNA1BP2/NIP7/WDR18/RPL17/GAR1/GNL3/EXOSC8/RRP1/PES1/KRR1/RIOK1/TEX10/TSR1/RRP36/RPP30/BMS1/EXOSC4/RPL35/EXOSC5/WDR3/ISG20L2/PDCD11/RRP7A/RPS19/HEATR1/FTSJ3/RPL3…
R-HSA-948021	Transport to the Golgi and subsequent modification	185	0.377198067331136	1.53024651060895	0.00613496932515337	0.0280448717948718	0.0186825236167341	5739	tags=22%	list=19%	signal=18%	TUBA3C/CGA/COL7A1/TUBB2B/TUBB3/B4GALT6/INS/MGAT4C/TUBA3E/TUBA1C/TUBAL3/TUBA1B/CNIH2/ANK1/TUBB6/AREG/SPTA1/TUBB4A/DYNC1I1/TUBA4A/SEC23A/ST3GAL4/TGFA/LHB/CAPZA2/YKT6/F5/B4GALT4/ST8SIA3/TFG/B4GALT1/DYNLL1/B4GALT5/CAPZA1/CTSC/ST8SIA2/TMED2/PPP6R1/LMAN1/CNIH1/SCFD1
R-HSA-6805567	Keratinization	194	0.660092235443427	2.70795134150398	0.00617283950617284	0.0280448717948718	0.0186825236167341	2787	tags=36%	list=9%	signal=33%	CASP14/DSG3/KRT6B/KRT6A/DSG4/KRT20/KRT81/PI3/KLK5/SPRR2D/KLK14/KRT75/SPRR2A/SPRR2E/LCE3E/KRT17/KLK8/LCE3D/KRT9/TGM5/KRT14/SPRR2B/LIPK/KRT16/KRT83/PKP2/KRT37/KRT31/KRT77/RPTN/SPRR3/DSC3/KRT13/KRT6C/SPRR2F/DSC1/KRTAP2-3/KRT33A/KRT40/TCHH/KRT34/KRT38/SPRR1B/KRTAP3-2/KRTAP1-1/KRT76/LCE5A/KRT78/KRT74/DSG1/KRTAP5-5/SPRR1A/KRT86/DSG2/DSC2/KRT85/KRT80/FURIN/KLK12/DSP/CSTA/KRT71/KRT7/KRT18/KRTAP4-9/KLK13/…
R-HSA-68882	Mitotic Anaphase	194	0.679108157060083	2.78596194015489	0.00617283950617284	0.0280448717948718	0.0186825236167341	5223	tags=51%	list=17%	signal=43%	TUBA3C/SKA1/NDC80/UBE2C/CDCA5/KIF2C/CDC20/BUB1B/BIRC5/MAD2L1/CENPA/CDCA8/AURKB/PLK1/CENPE/NUF2/ESPL1/BUB1/SPC25/CENPF/CENPI/CENPU/SPC24/ERCC6L/ZWINT/CENPK/LMNB1/CENPM/KIF18A/CENPN/TUBB2B/CENPH/TUBB3/PTTG1/INCENP/KNTC1/TUBA3E/TUBA1C/ZWILCH/TUBAL3/TMPO/TUBA1B/CENPO/SPDL1/VRK1/TUBB6/TUBB4A/CENPL/NUP107/DYNC1I1/TUBA4A/NUP37/DSN1/PSMB9/PSMD14/PSME2/SKA2/PSMA6/VRK2/PSMD2/PSMD11/CKAP5/CENPQ/PSMC4/ANKLE2…
R-HSA-69275	G2/M Transition	194	0.621060710235444	2.54782906559673	0.00617283950617284	0.0280448717948718	0.0186825236167341	7432	tags=56%	list=24%	signal=43%	TUBA3C/FOXM1/TPX2/CCNA2/MYBL2/CCNB2/CDC25A/HMMR/CCNB1/PLK1/NEK2/GTSE1/PKMYT1/CDK1/CDC25C/AURKA/CENPF/PLK4/TUBB2B/TUBB3/TUBA3E/TUBA1C/TUBAL3/TUBA1B/TUBB6/CDK2/TUBB4A/BORA/TUBA4A/TUBB/YWHAG/CEP152/PSMB9/HAUS6/TUBG1/MZT1/PSMD14/HAUS1/LIN9/PSME2/PSMA6/PSMD2/PSMD11/CEP78/CKAP5/CCNA1/PSMC4/PHLDA1/PPP2R1B/NEDD1/PSMB5/HSP90AA1/CEP76/PSMD1/PSMB3/CENPJ/HAUS5/DYNLL1/XPO1/PSMA5/PSMD12/PSMA7/CSNK1E/MZT2A/HAUS…
R-HSA-3247509	Chromatin modifying enzymes	198	0.34707029780434	1.42133432066205	0.00617283950617284	0.0280448717948718	0.0186825236167341	9283	tags=39%	list=30%	signal=27%	PRDM9/PADI3/PADI1/EZH2/SUV39H1/CDK4/SUV39H2/YEATS4/HDAC2/ACTL6A/SAP30/RUVBL1/MRGBP/SUZ12/YEATS2/PRMT5/PRMT1/PRMT6/RUVBL2/HAT1/EED/COPRS/PADI4/WDR5/MTA2/KDM1A/JMJD6/ACTB/PADI2/TRRAP/MORF4L2/NFKB2/DNMT3A/RBBP7/HDAC1/CARM1/MCRS1/ASH2L/MTA3/SMARCD1/SMARCB1/SUDS3/HMG20B/KANSL2/AEBP2/DOT1L/PADI6/SAP130/VPS72/MSL1/PRMT3/BRMS1/MBD3/TBL1X/PHF8/ATXN7L3/EP400/HCFC1/MTA1/SMARCC1/TBL1XR1/ENY2/SUPT7L/ZZZ3/WDR7…
R-HSA-4839726	Chromatin organization	198	0.34707029780434	1.42133432066205	0.00617283950617284	0.0280448717948718	0.0186825236167341	9283	tags=39%	list=30%	signal=27%	PRDM9/PADI3/PADI1/EZH2/SUV39H1/CDK4/SUV39H2/YEATS4/HDAC2/ACTL6A/SAP30/RUVBL1/MRGBP/SUZ12/YEATS2/PRMT5/PRMT1/PRMT6/RUVBL2/HAT1/EED/COPRS/PADI4/WDR5/MTA2/KDM1A/JMJD6/ACTB/PADI2/TRRAP/MORF4L2/NFKB2/DNMT3A/RBBP7/HDAC1/CARM1/MCRS1/ASH2L/MTA3/SMARCD1/SMARCB1/SUDS3/HMG20B/KANSL2/AEBP2/DOT1L/PADI6/SAP130/VPS72/MSL1/PRMT3/BRMS1/MBD3/TBL1X/PHF8/ATXN7L3/EP400/HCFC1/MTA1/SMARCC1/TBL1XR1/ENY2/SUPT7L/ZZZ3/WDR7…
R-HSA-5617833	Cilium Assembly	199	0.366131517189636	1.50175671821532	0.0062111801242236	0.0280448717948718	0.0186825236167341	5489	tags=26%	list=18%	signal=21%	TUBA3C/PLK1/NEK2/CDK1/PLK4/TUBB2B/TUBB3/TUBA3E/TUBA1C/TUBAL3/TUBA1B/MCHR1/KIF3C/TUBB6/TUBB4A/CNGA2/CCT2/KIF24/TUBA4A/TUBB/YWHAG/CCT5/CEP152/HAUS6/TUBG1/ASAP1/HAUS1/CCT4/TCP1/CEP78/CKAP5/TCTEX1D2/SMO/NEDD1/HSP90AA1/CEP76/CCT3/CENPJ/RHO/HAUS5/DYNLL1/CSNK1E/SCLT1/HAUS2/WDR34/HAUS8/MAPRE1/CCT8/CEP135/CEP250/NDE1
R-HSA-375276	Peptide ligand-binding receptors	195	0.420952152798454	1.72616630287137	0.00625	0.0280448717948718	0.0186825236167341	3996	tags=31%	list=13%	signal=27%	NTS/NTSR1/GAL/TAC1/F2/TACR3/KNG1/CXCL5/NPBWR1/TAC3/NPFFR2/MCHR2/CXCL11/CCL20/CCL7/CXCL10/GPR37/GALR1/SAA1/GPR37L1/NPSR1/CXCL9/NPW/GRPR/AVP/CCL4/CXCL8/MCHR1/FPR2/NPY5R/AVPR1A/ANXA1/ACKR3/NPY1R/CCL21/CCL1/BRS3/CCL5/XCL1/SSTR2/NPB/PPY/EDN2/PYY/CXCL6/MLN/CCL4L1/ECE2/CCL3/XCL2/F2RL2/GALR3/NMU/RXFP3/PROKR2/PF4/GALR2/NTSR2/KISS1R/CCL11/QRFP
R-HSA-2555396	Mitotic Metaphase and Anaphase	195	0.680646263294987	2.79107408303873	0.00625	0.0280448717948718	0.0186825236167341	5223	tags=51%	list=17%	signal=43%	TUBA3C/SKA1/NDC80/UBE2C/CDCA5/KIF2C/CDC20/BUB1B/BIRC5/MAD2L1/CENPA/CDCA8/AURKB/PLK1/CENPE/NUF2/ESPL1/BUB1/SPC25/CENPF/CENPI/CENPU/SPC24/ERCC6L/ZWINT/CENPK/LMNB1/CENPM/KIF18A/CENPN/TUBB2B/FBXO5/CENPH/TUBB3/PTTG1/INCENP/KNTC1/TUBA3E/TUBA1C/ZWILCH/TUBAL3/TMPO/TUBA1B/CENPO/SPDL1/VRK1/TUBB6/TUBB4A/CENPL/NUP107/DYNC1I1/TUBA4A/NUP37/DSN1/PSMB9/PSMD14/PSME2/SKA2/PSMA6/VRK2/PSMD2/PSMD11/CKAP5/CENPQ/PSMC4/…
R-HSA-453274	Mitotic G2-G2/M phases	196	0.623740729497023	2.55742172877624	0.00625	0.0280448717948718	0.0186825236167341	7432	tags=57%	list=24%	signal=43%	TUBA3C/FOXM1/TPX2/CCNA2/MYBL2/CCNB2/CDC25A/HMMR/CCNB1/PLK1/NEK2/GTSE1/PKMYT1/CDK1/CDC25C/AURKA/CENPF/PLK4/E2F1/TUBB2B/TUBB3/TUBA3E/TUBA1C/TUBAL3/TUBA1B/TUBB6/CDK2/TUBB4A/BORA/TUBA4A/TUBB/YWHAG/CEP152/PSMB9/HAUS6/TUBG1/MZT1/PSMD14/HAUS1/LIN9/PSME2/PSMA6/PSMD2/PSMD11/CEP78/CKAP5/CCNA1/PSMC4/PHLDA1/E2F3/PPP2R1B/NEDD1/PSMB5/HSP90AA1/CEP76/PSMD1/PSMB3/CENPJ/HAUS5/DYNLL1/XPO1/PSMA5/PSMD12/PSMA7/CSNK1E/…
R-HSA-416476	G alpha (q) signalling events	214	0.359867895648723	1.50063370250327	0.00628930817610063	0.0281299604171271	0.0187392067139659	4159	tags=24%	list=14%	signal=21%	NTS/NTSR1/TAC1/GCG/F2/GAST/GNG4/TACR3/KNG1/TAC3/NPFFR2/HTR2C/MCHR2/DGKB/RGSL1/SAA1/MMP3/NPSR1/GRPR/AVP/DGKK/MCHR1/FPR2/FFAR2/AVPR1A/ANXA1/BRS3/GCGR/XCL1/EDN2/MLN/GNGT1/XCL2/RGS2/F2RL2/DGKG/NMU/PROKR2/DGKI/KRAS/NRAS/GRM1/GNB4/P2RY6/NTSR2/KISS1R/CHRM3/QRFP/FFAR3/PLCB1/PTAFR
R-HSA-73893	DNA Damage Bypass	46	0.564103545687285	1.84523131544769	0.00630914826498423	0.0281299604171271	0.0187392067139659	4715	tags=39%	list=15%	signal=33%	DTL/RFC4/RFC3/POLE2/PCNA/RFC5/POLE/RFC2/POLD1/RPA3/POLD2/MAD2L2/ISG15/UBE2L6/USP1/POLE4/RAD18/POLE3
R-HSA-5578749	Transcriptional regulation by small RNAs	44	0.587735496323753	1.89737947531784	0.00634920634920635	0.0282186948853616	0.018798318547692	9117	tags=70%	list=30%	signal=50%	NDC1/NUP107/NUP210/RAN/NUP37/NUP205/SEH1L/NUP155/NUP85/NUP62/IPO8/NUP54/POLR2J/RAE1/NUP188/POLR2H/AGO2/POLR2K/NUP93/NUP43/NUP153/NUP50/POLR2D/POLR2G/POLR2I/POM121/POLR2B/SEC13/AAAS/NUP160/NUP35
R-HSA-68877	Mitotic Prometaphase	193	0.692996246485629	2.83304987351727	0.00641025641025641	0.028221254636349	0.0188000237652671	4897	tags=48%	list=16%	signal=40%	TUBA3C/SKA1/NDC80/NCAPG/CDCA5/KIF2C/CDC20/CCNB2/BUB1B/BIRC5/MAD2L1/CENPA/CDCA8/CCNB1/AURKB/PLK1/NCAPH/CENPE/NUF2/NEK2/CDK1/BUB1/SPC25/CENPF/CENPI/PLK4/CENPU/SPC24/ERCC6L/ZWINT/CENPK/CENPM/KIF18A/CENPN/TUBB2B/NCAPD2/CENPH/TUBB3/INCENP/KNTC1/TUBA3E/TUBA1C/ZWILCH/TUBAL3/TUBA1B/CENPO/SPDL1/SMC2/TUBB6/TUBB4A/CENPL/NUP107/DYNC1I1/TUBA4A/NUP37/TUBB/YWHAG/SMC4/CEP152/DSN1/HAUS6/TUBG1/MZT1/HAUS1/SKA2/CEP7…
R-HSA-72312	rRNA processing	193	0.52719548767112	2.15523693993992	0.00641025641025641	0.028221254636349	0.0188000237652671	9946	tags=56%	list=32%	signal=38%	RPL39L/RPP25/BOP1/NOP2/RPL10L/NOP56/RPS4Y2/DKC1/DHX37/WDR43/DDX21/FBL/EXOSC2/PNO1/ERI1/RPL22L1/NOP10/RBM28/UTP20/PWP2/NOL11/LTV1/NOC4L/NCL/DCAF13/EXOSC3/EMG1/UTP18/RPP40/EXOSC9/NOP58/TRMT10C/CSNK1E/DDX52/WDR12/MPHOSPH6/RRP9/UTP6/BYSL/RPLP0/WDR75/EBNA1BP2/NIP7/WDR18/RPL17/GAR1/GNL3/EXOSC8/RRP1/HSD17B10/PES1/KRR1/RIOK1/TEX10/TSR1/RRP36/RPP30/BMS1/EXOSC4/RPL35/EXOSC5/WDR3/ISG20L2/PDCD11/RRP7A/RPS19/…
R-HSA-376176	Signaling by ROBO receptors	213	0.372388093189517	1.55021661386427	0.00641025641025641	0.028221254636349	0.0188000237652671	9900	tags=51%	list=32%	signal=35%	LHX2/RPL39L/PFN2/ISL1/PSMB9/SRGAP1/RPL10L/MSI1/ROBO1/EIF4A3/PSMD14/LHX3/RPS4Y2/PSME2/PSMA6/PSMD2/PSMD11/PSMC4/PSMB5/MAGOHB/RPL22L1/PSMD1/PSMB3/MAGOH/VASP/PSMA5/GPC1/PSMD12/PAK2/PSMA7/HOXA2/PSMA4/PSMC2/PSME4/PSMB2/PSME3/NCK1/CUL2/RPLP0/PSMB7/PSMC1/UPF3B/PSMA2/PSMD7/NCBP1/PAK4/PFN1/EIF4G1/PSMB8/RPL17/RAC1/PSMB4/PSMD8/PSMD3/PSMC5/NCBP2/PSMD9/RPL35/PAK1/PSMA1/PSMB1/RPS19/PSMB6/PSMD4/PSMA3/PSMD13/RPL3…
R-HSA-4570464	SUMOylation of RNA binding proteins	45	0.579385342200642	1.87791932956414	0.00645161290322581	0.0283142886034988	0.0188619997764661	9669	tags=69%	list=31%	signal=47%	CBX2/NDC1/NUP107/NUP210/NUP37/NUP205/SEH1L/NUP155/NUP85/NUP62/NOP58/SUMO2/NUP54/HNRNPC/RAE1/NUP188/NUP93/NUP43/NUP153/NUP50/POM121/RNF2/SUMO1/HNRNPK/SEC13/AAAS/NUP160/NUP35/PCGF2/COMMD3-BMI1/NUP98
R-HSA-6811442	Intra-Golgi and retrograde Golgi-to-ER traffic	202	0.442434242226277	1.81092174135615	0.00649350649350649	0.0284090909090909	0.0189251537935748	2264	tags=14%	list=7%	signal=13%	TUBA3C/KIF1A/KIF4A/KIF2C/KIF23/KIF18B/CENPE/KIFC1/KIF15/KIF11/KIF20A/RACGAP1/KIF18A/TUBB2B/TUBB3/KIF20B/KIF4B/TUBA3E/TUBA1C/TUBAL3/TUBA1B/KIF3C/TUBB6/RAB39A/TUBB4A/KIF5A/DYNC1I1/TUBA4A
R-HSA-72165	mRNA Splicing - Minor Pathway	51	0.525913988721559	1.76529824323616	0.0065359477124183	0.0285056909575876	0.018989505404829	8119	tags=63%	list=26%	signal=46%	SNRPD1/SNRPF/SNRPG/SNRPB/YBX1/EFTUD2/SNRPD2/SF3B6/NCBP1/POLR2J/POLR2H/SNRPE/POLR2K/LSM2/DDX23/TXNL4A/SF3B4/SNRNP40/NCBP2/SNRPD3/SRSF1/SRSF2/POLR2D/SNRNP25/POLR2G/GTF2F2/SF3B2/SNRNP200/SRSF7/POLR2I/SF3B3/POLR2B
R-HSA-977225	Amyloid fiber formation	50	0.528468288215864	1.77229117026719	0.0066006600660066	0.0285277636271014	0.0190042094538435	2005	tags=22%	list=7%	signal=21%	CALB1/PRL/FGA/IAPP/CALCA/TGFBI/SAA1/SEMG1/INS/APCS/FURIN
R-HSA-162906	HIV Infection	223	0.542308289461672	2.25755662539717	0.00662251655629139	0.0285277636271014	0.0190042094538435	8796	tags=60%	list=29%	signal=43%	HMGA1/FEN1/RNF103-CHMP3/NDC1/FURIN/RANBP1/NUP107/NUP210/RAN/NUP37/NUP205/PSMB9/LIG1/PSMD14/AP1S3/CD8B/KPNB1/PSME2/TAF7L/PSMA6/PSMD2/PSMD11/PSMC4/SEH1L/AP2S1/NUP155/SUPT16H/TAF6/PSMB5/RANGAP1/PPIA/NUP85/RCC1/GTF2A2/SSRP1/PSMD1/PSMB3/GTF2E2/XPO1/NUP62/BANF1/PSMA5/PSMD12/PAK2/PSMA7/AP2M1/VTA1/PSMA4/GTF2H3/PSMC2/PSME4/PSMB2/PSME3/PSMB7/TAF2/PSIP1/PSMC1/NUP54/PSMA2/PSMD7/NCBP1/GTF2E1/AP1S1/POLR2J/RAE1…
R-HSA-4551638	SUMOylation of chromatin organization proteins	55	0.528046899043958	1.80542930457817	0.00662251655629139	0.0285277636271014	0.0190042094538435	9669	tags=62%	list=31%	signal=42%	CBX2/NDC1/NUP107/NUP210/NUP37/NUP205/HDAC2/SEH1L/SUZ12/NUP155/NUP85/NUP62/SATB2/SUMO2/NUP54/RAE1/NUP188/CBX5/NUP93/NUP43/NUP153/HDAC1/NUP50/POM121/HDAC4/RNF2/SUMO1/SEC13/AAAS/NUP160/NUP35/PCGF2/COMMD3-BMI1/NUP98
R-HSA-3371497	HSP90 chaperone cycle for steroid hormone receptors (SHR)	55	0.552938793918164	1.89053643527762	0.00662251655629139	0.0285277636271014	0.0190042094538435	4671	tags=40%	list=15%	signal=34%	TUBA3C/TUBB2B/TUBB3/TUBA3E/FKBP4/TUBA1C/TUBAL3/TUBA1B/TUBB6/TUBB4A/DYNC1I1/TUBA4A/HSPA1B/HSPA1A/HSPA2/CAPZA2/PTGES3/HSP90AA1/DNAJB1/STIP1/DYNLL1/CAPZA1
R-HSA-72187	mRNA 3'-end processing	57	0.499543097167981	1.7211052356766	0.00675675675675676	0.0290167468081579	0.0193299531368631	9980	tags=60%	list=32%	signal=40%	ALYREF/DDX39A/EIF4A3/CPSF4/SRSF9/MAGOHB/CPSF3/MAGOH/CSTF2/THOC1/UPF3B/CSTF3/NCBP1/CPSF2/U2AF2/THOC3/FYTTD1/NCBP2/SRSF1/SRSF2/SYMPK/PABPN1/SRSF7/FIP1L1/SRSF3/RBM8A/RNPS1/NUDT21/THOC7/PAPOLA/CPSF1/U2AF1L4/CPSF7/CLP1
R-HSA-5387390	Hh mutants abrogate ligand secretion	58	0.501372881301839	1.72542915913748	0.00684931506849315	0.0293242846969126	0.0195348242417027	7943	tags=69%	list=26%	signal=51%	PSMB9/PSMD14/PSME2/PSMA6/PSMD2/PSMD11/PSMC4/PSMB5/PSMD1/PSMB3/PSMA5/PSMD12/PSMA7/PSMA4/PSMC2/PSME4/PSMB2/PSME3/PSMB7/PSMC1/PSMA2/PSMD7/PSMB8/PSMB4/PSMD8/PSMD3/PSMC5/PSMD9/PSMA1/PSMB1/PSMB6/PSMD4/PSMA3/PSMD13/PSME1/PSMC3/PSMC6/RPS27A/UBC/VCP
R-HSA-5688426	Deubiquitination	235	0.401729333562443	1.68768451345559	0.00689655172413793	0.0294365012615643	0.0196095790358993	8009	tags=43%	list=26%	signal=32%	CCNA2/CDC20/CLSPN/CDC25A/CDK1/BRCA1/UCHL1/SKP2/RIPK2/HIF1A/PSMB9/BARD1/MYC/ACTL6A/VDAC1/USP14/PSMD14/VDAC3/BIRC3/PSME2/PSMA6/PSMD2/PSMD11/RUVBL1/CCNA1/VDAC2/PSMC4/PSMB5/OTUB2/TNIP3/PSMD1/PSMB3/UCHL3/PSMA5/GATA3/PSMD12/PSMA7/PSMA4/RAD23B/USP5/UBE2D1/PSMC2/PSME4/PSMB2/TNFAIP3/PSME3/STAMBPL1/PSMB7/ACTB/PSMC1/PTRH2/PSMA2/PSMD7/IFIH1/TRRAP/PSMB8/PSMB4/USP18/PSMD8/RCE1/PSMD3/TRAF2/FOXK2/PSMC5/SMAD3/HGS…
R-HSA-174414	Processive synthesis on the C-strand of the telomere	11	0.769890628704288	1.79438830573256	0.00699300699300699	0.0297116904890757	0.0197929005814444	3700	tags=64%	list=12%	signal=56%	FEN1/PCNA/DNA2/LIG1/POLD1/RPA3/POLD2
R-HSA-69620	Cell Cycle Checkpoints	248	0.700299833744039	2.96057585274013	0.00704225352112676	0.0297116904890757	0.0197929005814444	5223	tags=54%	list=17%	signal=45%	SKA1/NDC80/UBE2C/MCM10/CCNA2/EXO1/KIF2C/CDC20/CCNB2/BUB1B/CDKN2A/CLSPN/CDC6/BIRC5/MAD2L1/CENPA/CDC25A/ORC1/CDCA8/CCNB1/AURKB/PLK1/CDC45/CENPE/NUF2/GTSE1/PKMYT1/CDK1/BUB1/CDC25C/SPC25/CENPF/CCNE1/CENPI/ORC6/CENPU/SPC24/ERCC6L/CHEK1/ZWINT/BRCA1/CENPK/MCM4/MCM2/BRIP1/CENPM/MCM7/KIF18A/CENPN/BLM/MCM6/RFC4/DBF4/CDC7/CENPH/CCNE2/RFC3/INCENP/KNTC1/RMI2/DNA2/ZWILCH/MCM8/CENPO/SPDL1/CDK2/RFC5/MCM5/CENPL/C…
R-HSA-9614085	FOXO-mediated transcription	65	0.454816117750144	1.58331623671189	0.00706713780918728	0.0297116904890757	0.0197929005814444	4338	tags=26%	list=14%	signal=23%	G6PC/IGFBP1/FOXG1/PCK1/INS/FBXO32/FASLG/YWHAG/GCK/HDAC2/SOD2/GADD45A/YWHAZ/SFN/TXN/YWHAQ/PPARGC1A
R-HSA-2559580	Oxidative Stress Induced Senescence	65	0.466333059836793	1.62340927803432	0.00706713780918728	0.0297116904890757	0.0197929005814444	4496	tags=26%	list=15%	signal=22%	CDKN2A/E2F2/EZH2/E2F1/CBX2/CDK6/MAP2K6/CDK4/IFNB1/CDKN2C/MAP4K4/E2F3/SUZ12/CDKN2D/TXN/TFDP1/EED
R-HSA-6782210	Gap-filling DNA repair synthesis and ligation in TC-NER	65	0.505164381274924	1.75858975939041	0.00706713780918728	0.0297116904890757	0.0197929005814444	10264	tags=60%	list=33%	signal=40%	RFC4/RFC3/POLE2/PCNA/RFC5/POLE/RFC2/LIG1/POLD1/RPA3/POLD2/POLE4/PRPF19/POLE3/GTF2H3/POLR2J/POLR2H/POLD3/POLR2K/ISY1/LIG3/POLR2D/POLR2G/MNAT1/RPS27A/POLR2I/UBC/HMGN1/POLR2B/CUL4B/RPA1/ERCC2/XRCC1/GTF2H4/RFC1/DDB1/ERCC3/POLD4/GTF2H1
R-HSA-72203	Processing of Capped Intron-Containing Pre-mRNA	239	0.498480654396285	2.10072652460799	0.00709219858156028	0.029727778485582	0.01980361784829	9473	tags=62%	list=31%	signal=43%	ELAVL2/NDC1/SNRPD1/ALYREF/NUP107/SNRPF/NUP210/NUP37/NUP205/SNRPG/SNRPB/SNRPA1/DDX39A/EIF4A3/CPSF4/LSM5/SEH1L/NUP155/SLBP/PRPF4/SRSF9/NUP85/MAGOHB/YBX1/PPIL1/CPSF3/WBP11/MAGOH/EFTUD2/CSTF2/NUP62/PPIH/SNRPA/PRPF19/BUD31/THOC1/HNRNPD/RBM17/LSM8/SNRPD2/SRRT/LSM4/PRPF40A/UPF3B/SF3B6/NUP54/HNRNPC/CSTF3/NCBP1/POLR2J/CPSF2/RAE1/U2AF2/NUP188/PCBP2/SNRPB2/POLR2H/THOC3/SNRPE/PHF5A/NXT1/POLR2K/HNRNPA2B1/PTBP…
R-HSA-2022090	Assembly of collagen fibrils and other multimeric structures	61	0.515100610970012	1.76662915312484	0.00711743772241993	0.0297445158548893	0.019814767704836	5762	tags=56%	list=19%	signal=45%	CTSV/COL7A1/LAMC2/COL2A1/MMP20/COL4A6/LOXL2/LAMA3/MMP3/ITGA6/CTSL/PXDN/LAMB3/LOX/COL17A1/PLEC/COL12A1/BMP1/ITGB4/COL6A1/COL5A2/CTSB/COL5A3/COL9A3/COL6A2/COL11A1/COL3A1/LOXL3/COL4A1/MMP9/COL15A1/COL5A1/COL4A2/COL11A2
R-HSA-6782135	Dual incision in TC-NER	66	0.463430807666106	1.61836603574305	0.00719424460431655	0.0299760191846523	0.019968987216242	10264	tags=55%	list=33%	signal=36%	RFC4/RFC3/POLE2/PCNA/RFC5/POLE/RFC2/POLD1/RPA3/POLD2/POLE4/PRPF19/POLE3/GTF2H3/POLR2J/POLR2H/POLD3/POLR2K/ISY1/POLR2D/POLR2G/MNAT1/RPS27A/POLR2I/UBC/HMGN1/POLR2B/CUL4B/RPA1/ERCC2/GTF2H4/RFC1/DDB1/ERCC3/POLD4/GTF2H1
R-HSA-1362300	Transcription of E2F targets under negative control by p107 (RBL1) and p130 (RBL2) in complex with HDAC1	16	0.692643774172425	1.73368035941853	0.0078125	0.0324554896142433	0.0216207246603155	7154	tags=75%	list=23%	signal=58%	CCNA2/MYBL2/CDK1/E2F1/RBL1/LIN9/TFDP1/LIN54/HDAC1/LIN37/E2F4/E2F5
R-HSA-381771	Synthesis	secretion	and inactivation of Glucagon-like Peptide-1 (GLP-1)	20	0.654272139535524	1.73463306448085	0.00789473684210526	0.0327000934288384	0.0217836712616171	342	tags=15%	list=1%	signal=15%	PCSK1/GCG/CDX2
R-HSA-195258	RHO GTPase Effectors	261	0.576413459490786	2.41624457090391	0.00793650793650794	0.0327761389708292	0.0218343301715449	5317	tags=38%	list=17%	signal=32%	TUBA3C/SKA1/NDC80/KIF2C/CDC20/BUB1B/BIRC5/MAD2L1/CENPA/S100A8/KIF14/CDCA8/AURKB/PLK1/CENPE/NUF2/PRC1/BUB1/CDC25C/SPC25/CENPF/KLK2/CENPI/CENPU/SPC24/ERCC6L/ZWINT/DIAPH3/IQGAP3/CENPK/CENPM/KIF18A/CENPN/S100A9/TUBB2B/CENPH/TUBB3/PFN2/INCENP/KLK3/KNTC1/TUBA3E/WASF1/TUBA1C/ZWILCH/TUBAL3/TUBA1B/CENPO/SPDL1/RHPN2/TUBB6/TUBB4A/CENPL/NUP107/KIF5A/DYNC1I1/TUBA4A/NUP37/YWHAG/ARPC1A/DSN1/SKA2/CKAP5/CENPQ/YWH…
R-HSA-2980736	Peptide hormone metabolism	85	0.422536425285046	1.53721010464105	0.00813008130081301	0.0334768053562889	0.0223010898839639	3364	tags=25%	list=11%	signal=22%	PCSK1/CGA/GCG/CGB8/GIP/CDX2/INHA/CPB1/CGB5/INHBE/INS/KIF5C/GZMH/GATA4/ISL1/KIF5A/STX1A/CPE/LHB/GPR119/INHBA
R-HSA-1852241	Organelle biogenesis and maintenance	273	0.337095760104291	1.43164979760438	0.00826446280991736	0.0339245904817292	0.0225993888472271	7652	tags=33%	list=25%	signal=25%	TUBA3C/PLK1/NEK2/CDK1/PLK4/TUBB2B/TUBB3/TUBA3E/TUBA1C/TUBAL3/TUBA1B/MCHR1/KIF3C/TUBB6/TUBB4A/PRKAA2/CNGA2/CYCS/MAPK12/CCT2/KIF24/TUBA4A/TUBB/YWHAG/CCT5/CEP152/HAUS6/TUBG1/SOD2/ASAP1/HAUS1/CCT4/TCP1/CEP78/CKAP5/TCTEX1D2/CHCHD3/SMO/NEDD1/HSP90AA1/CEP76/CCT3/APOO/CENPJ/RHO/HAUS5/PPARGC1A/DYNLL1/SSBP1/CSNK1E/SCLT1/HAUS2/WDR34/HAUS8/MAPRE1/CCT8/IMMT/MAPK11/CEP135/CEP250/NDE1/TFAM/CEP89/CALM3/HSPA9/EXO…
R-HSA-2173796	SMAD2/SMAD3:SMAD4 heterotrimer regulates transcription	32	0.589124102608771	1.76541737501854	0.00828729281767956	0.0339245904817292	0.0225993888472271	8279	tags=53%	list=27%	signal=39%	SERPINE1/RBL1/MYC/TGIF1/TFDP1/CDK8/SMAD3/HDAC1/CCNK/E2F4/E2F5/SNW1/RPS27A/UBC/CCNT1/CCNC/TGIF2
R-HSA-73894	DNA Repair	276	0.542161653720319	2.30095350610753	0.00854700854700855	0.0348857491714635	0.0232396795232456	8624	tags=52%	list=28%	signal=38%	NEIL3/CCNA2/EXO1/CLSPN/POLQ/RAD51/RAD51AP1/XRCC2/CHEK1/KPNA2/EME1/DTL/FANCI/UBE2T/BRCA1/BRIP1/FANCB/BLM/FEN1/RFC4/RFC3/POLE2/FANCA/FANCD2/RMI2/TIMELESS/PCNA/DNA2/CDK2/UNG/RFC5/CHEK2/BRCA2/POLE/FANCG/RFC2/GEN1/TIPIN/TDG/TOPBP1/EYA4/MSH2/BARD1/ACTL6A/LIG1/EYA2/MSH6/PRKDC/POLD1/TDP1/PARP2/RUVBL1/RPA3/COPS6/CCNA1/POLD2/NBN/FANCM/MAD2L2/UBE2N/ISG15/UBE2L6/USP1/XRCC3/POLE4/RMI1/RBBP8/RHNO1/RAD18/UBE2V2…
R-HSA-111465	Apoptotic cleavage of cellular proteins	38	0.541459435404486	1.70315274106461	0.00862068965517241	0.0349825087456272	0.0233041374049817	3060	tags=21%	list=10%	signal=19%	DSG3/CLSPN/LMNB1/DSG1/DSG2/GAS2/DSP/PLEC
R-HSA-72766	Translation	271	0.470300022442788	1.99163320297856	0.00862068965517241	0.0349825087456272	0.0233041374049817	11232	tags=60%	list=37%	signal=38%	EIF4EBP1/RPL39L/EEF1A2/MRPS35/SEC61G/YARS2/RPL10L/MRPL47/MRPL11/MRPL15/RPS4Y2/MRPS12/MRPL21/MRPL12/EIF3B/FARSB/MRPL13/AIMP2/DARS2/MRPS24/MRPL37/EIF2S1/MRPL51/RPL22L1/TSFM/EEF1E1/MRPL52/EIF5B/MRPL9/EIF3J/MRPL3/MRPS17/MRPS28/EIF2S2/MRPL19/SEC61A2/MRPS15/MRPS10/MRPL42/RPLP0/MRPS2/SSR3/MTIF2/EIF4G1/RPL17/SARS2/SRP54/ERAL1/MRPS7/GFM1/MRPS16/MRPL17/EIF4E/GADD45GIP1/MRPL1/MRPL35/MRPL48/PTCD3/MRPL30/RPL3…
R-HSA-3928662	EPHB-mediated forward signaling	42	0.519212206728181	1.67387288129169	0.00903614457831325	0.036562434709938	0.0243566294383497	8726	tags=60%	list=28%	signal=43%	EPHB2/ARPC1A/YES1/EPHB1/GRIN1/ARPC1B/ACTR3/CFL1/GRIN2B/ACTG1/LIMK1/ARPC3/ACTB/RAC1/EPHB6/HRAS/TIAM1/ACTR2/PAK1/ARPC2/EFNB2/ARPC4/EPHB4/LYN/ARPC5
R-HSA-71387	Metabolism of carbohydrates	291	0.356477030704283	1.50488310462976	0.00917431192660551	0.0370145149776591	0.0246577896768466	6476	tags=32%	list=21%	signal=25%	G6PC/NDST4/PCK1/HMMR/SLC2A1/GPC2/GYS2/B4GALNT2/PFKP/GPC6/GAPDH/B4GALT6/PFKFB4/G6PD/AKR1B1/PYGL/FUT5/GCKR/NDC1/CHST11/B3GALT1/NUP107/NUP210/TPI1/NUP37/HK2/HS3ST3A1/ST3GAL4/B3GNT4/GCK/NUP205/PGK1/DSE/PGAM1/PGM2/SLC25A13/GPI/PGK2/ENO2/SLC25A10/ACAN/PKM/BCAN/SEH1L/ALDOA/PPP2R1B/CHST1/NDST3/NUP155/DERA/PGD/NUP85/ENO1/B4GALT4/GBE1/PGP/B3GNT3/VCAN/B4GALT1/GAPDHS/NUP62/GOT1/GPC1/RPE/ENO3/B4GALT5/HS2ST1/X…
R-HSA-77588	SLBP Dependent Processing of Replication-Dependent Histone Pre-mRNAs	11	0.721623155749598	1.68189104211095	0.00932400932400932	0.0375103823379685	0.0249881193619851	7107	tags=82%	list=23%	signal=63%	SNRPF/SNRPG/SNRPB/SLBP/NCBP1/SNRPE/NCBP2/SNRPD3/ZNF473
R-HSA-75153	Apoptotic execution phase	46	0.539121546269363	1.76351304226739	0.00946372239747634	0.0376647834274953	0.0250909760276397	3212	tags=24%	list=10%	signal=21%	DSG3/CLSPN/LMNB1/HMGB2/DSG1/DSG2/GAS2/DSP/DNM1L/PLEC/KPNB1
R-HSA-6783783	Interleukin-10 signaling	46	0.51126689197206	1.67239806739566	0.00946372239747634	0.0376647834274953	0.0250909760276397	8008	tags=59%	list=26%	signal=43%	IL1A/IL1R2/CCL20/CXCL10/CCL4/CXCL8/CCL5/CSF2/IL6/CCL4L1/CCL3/IL1RN/IL1B/LIF/PTAFR/CXCL1/FPR1/CCL3L3/TIMP1/PTGS2/CCR5/CD86/IL12A/TNFRSF1A/CCL2/IL18/CCR1
R-HSA-174437	Removal of the Flap Intermediate from the C-strand	10	0.756994070191191	1.70512141666975	0.00950118764845606	0.0376647834274953	0.0250909760276397	3700	tags=60%	list=12%	signal=53%	FEN1/PCNA/DNA2/POLD1/RPA3/POLD2
R-HSA-2465910	MASTL Facilitates Mitotic Progression	10	0.75116713918325	1.69199631404829	0.00950118764845606	0.0376647834274953	0.0250909760276397	3539	tags=40%	list=12%	signal=35%	CCNB1/CDK1/MASTL/PPP2R1B
R-HSA-69231	Cyclin D associated events in G1	44	0.564366264299255	1.82193686299551	0.00952380952380952	0.0376647834274953	0.0250909760276397	4094	tags=30%	list=13%	signal=26%	CDKN2A/E2F2/E2F1/CKS1B/CDK6/SKP2/RBL1/CDK4/CDKN2C/E2F3/PPP2R1B/CDKN2D/TFDP1
R-HSA-69236	G1 Phase	44	0.564366264299255	1.82193686299551	0.00952380952380952	0.0376647834274953	0.0250909760276397	4094	tags=30%	list=13%	signal=26%	CDKN2A/E2F2/E2F1/CKS1B/CDK6/SKP2/RBL1/CDK4/CDKN2C/E2F3/PPP2R1B/CDKN2D/TFDP1
R-HSA-446203	Asparagine N-linked glycosylation	302	0.338244620699789	1.43848144757062	0.00970873786407767	0.0379534934157466	0.0252833046363545	8765	tags=34%	list=29%	signal=25%	TUBA3C/CGA/COL7A1/NEU2/UMOD/B4GALNT2/TUBB2B/NEU4/TUBB3/B4GALT6/INS/MGAT4C/TUBA3E/TUBA1C/TUBAL3/TUBA1B/TUSC3/CNIH2/ANK1/TUBB6/AREG/GFPT2/SPTA1/CMAS/TUBB4A/GNPNAT1/DYNC1I1/TUBA4A/SEC23A/ASGR2/ST3GAL4/TGFA/LHB/CAPZA2/YKT6/F5/B4GALT4/ST8SIA3/TFG/B4GALT1/ALG10/DYNLL1/B4GALT5/CAPZA1/CTSC/RAD23B/ALG3/ST8SIA2/ALG9/PSMC1/TMED2/PPP6R1/LMAN1/CNIH1/SCFD1/PGM3/GANAB/DAD1/PREB/ALG8/TUBB4B/DERL1/AMFR/ST6GALNAC3…
R-HSA-179812	GRB2 events in EGFR signaling	13	0.695700189575442	1.66643167176181	0.0097323600973236	0.0379534934157466	0.0252833046363545	7478	tags=85%	list=24%	signal=64%	EREG/AREG/TGFA/EPGN/KRAS/NRAS/EGF/HRAS/EGFR/HBEGF/GRB2
R-HSA-113501	Inhibition of replication initiation of damaged DNA by RB1/E2F1	13	0.694100651638056	1.66260025024003	0.0097323600973236	0.0379534934157466	0.0252833046363545	7767	tags=69%	list=25%	signal=52%	E2F1/PRIM1/POLA2/PRIM2/PPP2R1B/TFDP1/POLA1/PPP2R3B/PPP2CA
R-HSA-2995383	Initiation of Nuclear Envelope Reformation	13	0.708376091502362	1.69679464241452	0.0097323600973236	0.0379534934157466	0.0252833046363545	6013	tags=54%	list=20%	signal=43%	LMNB1/TMPO/VRK1/VRK2/ANKLE2/BANF1/LEMD3
R-HSA-2995410	Nuclear Envelope Reassembly	13	0.708376091502362	1.69679464241452	0.0097323600973236	0.0379534934157466	0.0252833046363545	6013	tags=54%	list=20%	signal=43%	LMNB1/TMPO/VRK1/VRK2/ANKLE2/BANF1/LEMD3
R-HSA-162594	Early Phase of HIV Life Cycle	14	0.697400531057237	1.69263803370311	0.00992555831265509	0.0385993934381031	0.0257135808918491	7035	tags=71%	list=23%	signal=55%	HMGA1/FEN1/LIG1/PPIA/BANF1/PSIP1/XRCC5/CCR5/KPNA1/XRCC4
R-HSA-8856828	Clathrin-mediated endocytosis	144	0.356723185452724	1.40817835127142	0.0100502512562814	0.0389760436531689	0.025964492238126	9362	tags=54%	list=30%	signal=38%	EREG/TF/SYT1/SH3GL2/TFRC/AVP/AREG/DNAJC6/KIAA0319/SYT9/ARPC1A/TGFA/DNM1/COPS6/AP2S1/EPGN/SYNJ2/CLTCL1/PACSIN1/ACTR3/AGFG1/ACTG1/AP2M1/TACR1/ARPC3/EGF/ACTB/STON2/SNAP91/SH3GL1/STON1-GTF2A1L/SH3KBP1/AP2A1/COPS3/HGS/NEDD8/EGFR/ACTR2/STAM/COPS8/M6PR/COPS7B/COPS5/ARPC2/HSPA8/AP2B1/ARF6/REPS1/SYT11/CD3D/TRIP10/GPS1/HBEGF/RPS27A/OCRL/GRB2/CBL/PICALM/UBQLN1/TOR1A/UBC/FCHO1/CLTA/AMPH/DVL2/ARPC4/COPS2/SNX9…
R-HSA-3858494	Beta-catenin independent WNT signaling	145	0.38166442764016	1.50637524013509	0.0101010101010101	0.0390646799486579	0.0260235386725646	8792	tags=54%	list=29%	signal=39%	GNG4/PRKCG/PSMB9/GNGT1/PDE6A/PSMD14/PSME2/RAC3/PSMA6/PSMD2/PSMD11/PSMC4/AP2S1/PSMB5/KRAS/GNB4/PLCB1/PSMD1/PSMB3/PSMA5/PSMD12/PSMA7/AP2M1/PSMA4/PSMC2/PSME4/PSMB2/PSME3/PSMB7/PSMC1/PSMA2/GNG3/PSMD7/PFN1/DVL3/PSMB8/RAC1/PSMB4/AGO2/PSMD8/AP2A1/PSMD3/CALM3/PSMC5/MOV10/PSMD9/PSMA1/PSMB1/SCRIB/PSMB6/PLCB3/PSMD4/GNB2/AP2B1/PSMA3/PSMD13/GNB1/PSME1/PSMC3/PSMC6/CTNNB1/RPS27A/RAC2/LEF1/WNT5B/GNG10/UBC/FZD2/C…
R-HSA-199977	ER to Golgi Anterograde Transport	154	0.361385392910721	1.44108954706297	0.0103626943005181	0.0397473206047271	0.0264782902675099	5739	tags=20%	list=19%	signal=16%	TUBA3C/COL7A1/TUBB2B/TUBB3/INS/TUBA3E/TUBA1C/TUBAL3/TUBA1B/CNIH2/ANK1/TUBB6/AREG/SPTA1/TUBB4A/DYNC1I1/TUBA4A/SEC23A/TGFA/CAPZA2/YKT6/F5/TFG/DYNLL1/CAPZA1/CTSC/TMED2/PPP6R1/LMAN1/CNIH1/SCFD1
R-HSA-1474228	Degradation of the extracellular matrix	139	0.345780732144349	1.36388162590196	0.0103626943005181	0.0397473206047271	0.0264782902675099	5762	tags=43%	list=19%	signal=35%	CTSV/COL7A1/LAMC2/COL2A1/FBN2/MMP12/KLK2/MMP20/COL4A6/LAMA3/MMP3/CAPN14/OPTC/CTSL/ADAMTS4/FURIN/SPP1/PRSS1/MMP14/LAMB3/FN1/MMP10/CTRB2/COL17A1/ADAM9/ACAN/BCAN/LAMB1/CTRB1/COL12A1/FBN3/MMP17/ADAMTS5/BMP1/SPOCK3/COL26A1/COL6A1/COL5A2/MMP1/CTSB/COL5A3/KLK7/ADAM17/COL9A3/COL6A2/COL11A1/MMP25/NID1/COL3A1/ADAM10/CASP3/COL4A1/LAMA5/MMP9/COL15A1/COL5A1/ADAMTS18/TIMP1/COL4A2/COL11A2
R-HSA-1428517	The citric acid (TCA) cycle and respiratory electron transport	146	0.369284115432665	1.45334331671151	0.0103626943005181	0.0397473206047271	0.0264782902675099	11170	tags=58%	list=36%	signal=37%	SLC16A1/SLC16A3/CYCS/PDHA2/LDHA/VDAC1/LDHB/ME1/NDUFA9/PDK1/CYC1/LDHC/UQCRH/LRPPRC/COX5A/UQCRFS1/DLD/NDUFA12/TACO1/NDUFAF4/COX6B1/ETFA/PDK3/UQCRC1/CS/MDH2/COX6A1/PDHX/COX5B/NDUFB5/DLAT/NDUFB4/L2HGDH/COX8A/NDUFV2/UCP1/NDUFAF5/NDUFB9/COX7B/NDUFB3/COX6C/COX7A2L/TIMMDC1/PPARD/NDUFS6/ACAD9/NDUFAB1/NDUFA8/FH/IDH3B/NDUFS5/NDUFB6/IDH3A/TRAP1/NUBPL/SDHB/IDH2/SCO2/NDUFA1/NDUFS1/SDHA/BSG/FAHD1/ME3/NDUFS2/NDU…
R-HSA-5621481	C-type lectin receptors (CLRs)	141	0.362905397418919	1.4247022574081	0.0108108108108108	0.0413528282380741	0.0275478239240103	7375	tags=45%	list=24%	signal=35%	MUCL1/CLEC4E/MUC12/CLEC6A/CLEC4D/PSMB9/TMEM189-UBE2V1/PSMD14/IL1B/PSME2/PSMA6/PSMD2/PSMD11/PSMC4/PSMB5/KRAS/CD209/NRAS/RELB/UBE2N/PSMD1/CLEC4C/PSMB3/MUC19/UBE2M/PSMA5/PSMD12/PAK2/PSMA7/CARD11/PSMA4/FCER1G/UBE2D1/PSMC2/PSME4/PSMB2/CDC34/PSME3/PSMB7/PSMC1/PSMA2/PSMD7/PSMB8/NFKB2/PSMB4/BCL10/PSMD8/PSMD3/CALM3/PSMC5/HRAS/PYCARD/PSMD9/PAK1/PSMA1/PSMB1/PSMB6/PSMD4/PSMA3/PSMD13/PSME1/PSMC3/PSMC6/RPS27A
R-HSA-452723	Transcriptional regulation of pluripotent stem cells	24	0.62349471020627	1.73406070067977	0.0108695652173913	0.0414642814832366	0.0276220702211636	2251	tags=29%	list=7%	signal=27%	LIN28A/FOXD3/ZIC3/NR5A1/ZSCAN10/SALL1/SOX2
R-HSA-3700989	Transcriptional Regulation by TP53	349	0.488381137341449	2.11066072988421	0.010989010989011	0.0418060200668896	0.0278497246460633	8963	tags=52%	list=29%	signal=37%	TPX2/CCNA2/E2F7/EXO1/CDKN2A/BIRC5/CCNB1/AURKB/CDK1/CDC25C/AURKA/CCNE1/PMAIP1/TXNRD1/CHEK1/FANCI/BRCA1/E2F8/BRIP1/BLM/E2F1/RFC4/CDK5R1/CCNE2/RFC3/G6PD/FANCD2/RMI2/POU4F2/PCNA/DNA2/POU4F1/MAP2K6/CDK2/PRKAA2/RFC5/GPX2/CYCS/CHEK2/RBL1/RFC2/YWHAG/TOPBP1/PERP/MSH2/BARD1/DDIT4/HDAC2/GPI/IGFBP3/ARID3A/TAF7L/GADD45A/RPA3/CCNA1/YWHAZ/SFN/PPP2R1B/SUPT16H/TAF6/NBN/TXN/BID/SSRP1/PRMT5/TFDP1/PRMT1/CENPJ/YWHAQ/…
R-HSA-418990	Adherens junctions interactions	28	0.606753631958777	1.73439563713231	0.0112044817927171	0.0422858523619669	0.0281693723253404	2563	tags=32%	list=8%	signal=29%	CDH7/CDH18/CDH2/CDH12/CDH3/CDH17/CDH9/CDH24/PVR
R-HSA-373076	Class A/1 (Rhodopsin-like receptors)	319	0.342160195582394	1.45213224243912	0.0112359550561798	0.0422858523619669	0.0281693723253404	3996	tags=25%	list=13%	signal=22%	NTS/NTSR1/GAL/CGA/TAC1/F2/TACR3/KNG1/CXCL5/NPBWR1/TAC3/NPFFR2/HTR1D/MTNR1B/TAAR1/HTR2C/MCHR2/CXCL11/CCL20/CCL7/CXCL10/GPR37/GALR1/SAA1/GPR37L1/NPSR1/CXCL9/NPW/GRPR/AVP/CCL4/HTR1A/CXCL8/MCHR1/HTR7/FPR2/NPY5R/FFAR2/AVPR1A/S1PR5/ANXA1/ACKR3/P2RY4/NPY1R/CCL21/CCL1/BRS3/CCL5/CHRM4/XCL1/SSTR2/NPB/PPY/GPR35/EDN2/PYY/CXCL6/MLN/DRD4/CCL4L1/ECE2/CCL3/OXGR1/XCL2/LHB/HRH2/HTR1E/OPN3/F2RL2/GALR3/NMU/RXFP3/PRO…
R-HSA-2559585	Oncogene Induced Senescence	33	0.556005983268759	1.67514725272311	0.0112359550561798	0.0422858523619669	0.0281693723253404	4094	tags=27%	list=13%	signal=24%	CDKN2A/E2F2/E2F1/CDK6/CDK4/CDKN2C/E2F3/CDKN2D/TFDP1
R-HSA-6807505	RNA polymerase II transcribes snRNA genes	71	0.437332298432602	1.53990385156242	0.0112359550561798	0.0422858523619669	0.0281693723253404	9178	tags=49%	list=30%	signal=35%	NABP2/TAF6/SNAPC1/GTF2A2/GTF2E2/SRRT/INTS1/NCBP1/GTF2E1/INTS8/POLR2J/POLR2H/TAF5/POLR2K/NCBP2/CCNK/TAF13/RPRD1A/POLR2D/POLR2G/TAF11/INTS2/RPRD1B/TBP/GTF2F2/SUPT5H/POLR2I/CCNT1/INTS7/POLR2B/ZC3H8/TAF9/NABP1/ZNF143/SNAPC5
R-HSA-5619115	Disorders of transmembrane transporters	173	0.339583102653918	1.37126387524699	0.0114285714285714	0.0428954423592493	0.0285754600979661	7467	tags=49%	list=24%	signal=37%	ABCC2/SLC5A5/SLC16A1/SLC2A1/AVP/GCKR/NDC1/ABCA12/AVPR1A/SLCO1B1/ABCG8/NUP107/NUP210/NUP37/GCK/NUP205/PSMB9/PSMD14/SLCO1B3/SLC26A4/SLC34A3/PSME2/PSMA6/PSMD2/PSMD11/ERLIN1/PSMC4/SEH1L/SLC7A9/NUP155/PSMB5/NUP85/PSMD1/PSMB3/NUP62/PSMA5/PSMD12/PSMA7/SLC35A2/PSMA4/PSMC2/PSME4/PSMB2/PSME3/SLC3A2/PSMB7/PSMC1/NUP54/PSMA2/PSMD7/ERLIN2/SLC27A4/ABCD1/RAE1/PSMB8/SLC6A14/ABCB11/NUP188/PSMB4/SLC7A7/PSMD8/ABCB6/…
R-HSA-68886	M Phase	323	0.644265801872906	2.73876840626564	0.0114942528735632	0.0430266150347286	0.0286628427975711	6729	tags=51%	list=22%	signal=41%	TUBA3C/SKA1/NDC80/UBE2C/NCAPG/CDCA5/KIF2C/CDC20/KIF23/CCNB2/BUB1B/BIRC5/MAD2L1/CENPA/CDCA8/CCNB1/AURKB/PLK1/NCAPH/CENPE/NUF2/NEK2/ESPL1/CDK1/BUB1/SPC25/CENPF/CENPI/KIF20A/PLK4/CENPU/SPC24/ERCC6L/ZWINT/CENPK/NCAPG2/LMNB1/CENPM/KIF18A/CENPN/TUBB2B/NCAPD2/FBXO5/CENPH/TUBB3/PTTG1/INCENP/KNTC1/TUBA3E/TUBA1C/ZWILCH/TUBAL3/TMPO/TUBA1B/CENPO/NDC1/SPDL1/MASTL/SMC2/VRK1/TUBB6/TUBB4A/CENPL/NUP107/NUP210/DYN…
R-HSA-211000	Gene Silencing by RNA	74	0.430720980688291	1.52666900243313	0.0115384615384615	0.0430769230769231	0.0286963562753036	6976	tags=45%	list=23%	signal=35%	TDRD12/MYBL1/NDC1/NUP107/NUP210/RAN/NUP37/NUP205/SEH1L/NUP155/HSP90AA1/NUP85/HENMT1/TSN/NUP62/XPO5/IPO8/MOV10L1/NUP54/POLR2J/RAE1/NUP188/POLR2H/AGO2/POLR2K/NUP93/NUP43/NUP153/NUP50/TARBP2/POLR2D/POLR2G/DROSHA
R-HSA-71291	Metabolism of amino acids and derivatives	355	0.317786375125069	1.36856166802951	0.0117647058823529	0.0438047559449312	0.0291812133588038	7382	tags=37%	list=24%	signal=28%	CGA/PAH/PRODH2/KYNU/SLC5A5/GLDC/TH/CPS1/SLC25A21/TXNRD1/SLC7A5/PSAT1/RPL39L/AGXT/AGMAT/SMOX/TPH2/FTCD/AMDHD1/PHGDH/ASNS/HAL/CBS/RIMKLB/TDO2/PSPH/IDO1/NAT8L/SMS/PDHA2/MAT1A/SLC6A8/IL4I1/PSMB9/SDS/RPL10L/SLC25A13/ASMT/PSMD14/DIO2/RPS4Y2/SLC25A10/CKMT1A/PSME2/CKMT1B/PSMA6/PSMD2/FOLH1B/PSMD11/ETHE1/PSMC4/AIMP2/PIPOX/PSMB5/ENOPH1/SDSL/SRM/TAT/SLC25A15/RPL22L1/TMLHE/PSMD1/PSMB3/EEF1E1/KMO/PSMA5/GOT1/PS…
R-HSA-6782315	tRNA modification in the nucleus and cytosol	40	0.527114647688739	1.66700485577564	0.0119402985074627	0.0443406310621957	0.0295381948278988	9479	tags=50%	list=31%	signal=35%	PUS1/PUS7/METTL1/TPRKB/TRMT6/LAGE3/WDR4/NSUN2/CTU1/TRIT1/FTSJ1/TRMT12/TRMT1/URM1/TRMT10A/TRMT11/CDKAL1/TRMT112/CTU2/TRMT5
R-HSA-8878171	Transcriptional regulation by RUNX1	178	0.35578111169475	1.43414358074579	0.0119760479041916	0.0443557329784875	0.0295482552022105	7375	tags=39%	list=24%	signal=30%	RSPO3/CTSV/IFNG/CBX2/LMO1/CDK6/CTSL/IL2RA/CSF2/TNFRSF18/PSMB9/ACTL6A/PSMD14/PSME2/MYB/PSMA6/PSMD2/PSMD11/PSMC4/PF4/PSMB5/SERPINB13/PSMD1/PSMB3/PRMT1/PRMT6/PTPN11/PSMA5/GATA3/PSMD12/WDR5/PSMA7/PSMA4/PSMC2/PSME4/PSMB2/CTLA4/PSME3/TCF3/PSMB7/PSMC1/PSMA2/PSMD7/PSMB8/PSMB4/AGO2/PSMD8/PSMD3/PSMC5/MOV10/HDAC1/PML/PSMD9/PSMA1/ASH2L/PSMB1/SMARCD1/SMARCB1/PSMB6/PSMD4/KCTD6/PSMA3/PSMD13/CSNK2A1/MNAT1/PSME1/…
R-HSA-5663202	Diseases of signal transduction	371	0.298562549430017	1.29372892671655	0.0120481927710843	0.0445051975712878	0.0296478233444819	8547	tags=41%	list=28%	signal=30%	FGF5/EREG/DKK1/FGA/NEURL1/KREMEN2/FGB/RBP1/AREG/MET/FGF4/TGFA/FN1/PSMB9/NRG4/MYC/HDAC2/FGG/STAT1/PSMD14/JAG1/PSME2/PSMA6/PSMD2/PSMD11/DLL1/PSMC4/PPP2R1B/EPGN/PSMB5/KRAS/HSP90AA1/IRS1/NRAS/PSMD1/PSMB3/CDK8/STRA6/RLBP1/ACTG1/PTPN11/PSMA5/PSMD12/PHB/ADAM17/PSMA7/PSMA4/FGFR1/PSMC2/PSME4/PSMB2/PSME3/BAG4/EGF/PSMB7/ACTB/PSMC1/PSMA2/PSMD7/NCBP1/ADAM10/ERLIN2/FGFR1OP2/PDGFB/FXR1/POLR2J/GSK3A/PSMB8/POLR2H…
R-HSA-71240	Tryptophan catabolism	12	0.713020429031687	1.66209940469055	0.0122249388753056	0.0450392484879681	0.0300035895942404	5764	tags=58%	list=19%	signal=47%	KYNU/SLC7A5/TDO2/IDO1/KMO/SLC3A2/SLC36A4
R-HSA-3371568	Attenuation phase	14	0.680905513038562	1.65260351462596	0.0124069478908189	0.0454704896522157	0.0302908675427542	7654	tags=71%	list=25%	signal=54%	FKBP4/HSPA1B/HSPA1A/HSPA2/PTGES3/HSP90AA1/DNAJB1/HSF1/HSPA8/HSP90AB1
R-HSA-180336	SHC1 events in EGFR signaling	14	0.683830932867409	1.65970370547231	0.0124069478908189	0.0454704896522157	0.0302908675427542	7897	tags=86%	list=26%	signal=64%	EREG/AREG/TGFA/EPGN/KRAS/NRAS/EGF/HRAS/EGFR/HBEGF/GRB2/SHC1
R-HSA-427413	NoRC negatively regulates rRNA expression	46	0.482415522244373	1.5780227504488	0.0126182965299685	0.0461243215194669	0.0307264277189832	10562	tags=65%	list=34%	signal=43%	DNMT3B/CD3EAP/HDAC2/SAP30/DNMT1/GTF2H3/TAF1A/POLR2H/POLR1A/POLR2K/TWISTNB/HDAC1/SUDS3/BAZ2A/MNAT1/TBP/SAP130/MBD2/POLR1B/POLR1E/SAP30BP/ERCC2/TAF1B/GTF2H4/SMARCA5/TTF1/ERCC3/GTF2H1/TAF1D/UBTF
R-HSA-5663205	Infectious disease	373	0.497757163707477	2.15670792274964	0.0126582278481013	0.0461497890295359	0.03074339329336	8796	tags=51%	list=29%	signal=37%	HMGA1/TXNRD1/KPNA2/SYT1/SH3GL2/RPL39L/FEN1/SV2A/RNF103-CHMP3/NDC1/MAP2K6/FURIN/RANBP1/NUP107/NUP210/RAN/STX1A/NUP37/MET/NUP205/PSMB9/HSPA1B/RPL10L/HSPA1A/LIG1/PSMD14/CPSF4/AP1S3/CD8B/RPS4Y2/KPNB1/PSME2/TAF7L/PSMA6/PSMD2/PSMD11/PSMC4/SEH1L/AP2S1/NUP155/SUPT16H/TAF6/PSMB5/RANGAP1/HSP90AA1/PPIA/NUP85/RCC1/KPNA7/GTF2A2/SSRP1/RPL22L1/PSMD1/ISG15/PSMB3/PDZD3/GTF2E2/KPNA4/XPO1/NUP62/BANF1/PSMA5/PSMD12/P…
R-HSA-1632852	Macroautophagy	92	0.392199746130962	1.45051335108658	0.0127659574468085	0.0463014000661449	0.0308443913222589	10435	tags=48%	list=34%	signal=32%	RNF103-CHMP3/PRKAA2/TOMM40/PLIN2/PGAM5/ATG9B/VDAC1/TOMM5/PLIN3/DYNLL1/MTERF3/WDR45B/CHMP4C/TOMM22/ATG101/HSPA8/CSNK2A1/RPS27A/ATG16L1/MFN1/RHEB/ULK1/ATG5/ATG3/UBC/ATG7/CSNK2B/CHMP2B/RRAGD/CSNK2A2/SLC38A9/RPTOR/ATG4D/WIPI1/RRAGC/GABARAPL1/SRC/WIPI2/MTOR/LAMTOR4/CHMP4B/PIK3R4/PRKAG1/ATG9A
R-HSA-163125	Post-translational modification: synthesis of GPI-anchored proteins	90	0.398854367425685	1.4650970738723	0.0127659574468085	0.0463014000661449	0.0308443913222589	3326	tags=26%	list=11%	signal=23%	MDGA2/LYPD3/LY6D/RAET1L/RAET1G/ALPI/PSCA/CD109/LY6G6C/LYPD5/LYPD4/LY6K/LYPD1/VNN1/LYPD6B/ULBP2/PLAUR/ART3/CEACAM7/LYPD8/FCGR3B/PRSS21/NTNG1
R-HSA-913531	Interferon Signaling	191	0.350969338774117	1.42681587765071	0.0129032258064516	0.0466783362507293	0.0310954931715385	6372	tags=31%	list=21%	signal=25%	TRIM29/KPNA2/IFNG/MT2A/TRIM31/GBP6/GBP1/GBP5/NDC1/IFNA1/NUP107/OASL/NUP210/OAS3/NUP37/OAS1/NUP205/IFNB1/EIF4A3/STAT1/TRIM10/KPNB1/SEH1L/IRF1/NCAM1/NUP155/GBP4/NUP85/NEDD4/FCGR1A/KPNA7/ABCE1/UBE2N/PTAFR/ISG15/UBE2L6/IFI35/GBP7/KPNA4/PTPN11/NUP62/GBP2/NUP54/EIF4G1/GBP3/RAE1/PSMB8/NUP188/FCGR1B/TRIM6/USP18/NUP93/NUP43/OAS2/EIF4E/IFIT3/NUP153/NUP50/PML
R-HSA-8957275	Post-translational protein phosphorylation	106	0.373566151675575	1.41372960254818	0.012987012987013	0.0467398924982473	0.0311364998146219	4102	tags=31%	list=13%	signal=27%	IGFBP1/AFP/KNG1/CDH2/FGA/STC2/AHSG/TF/PCSK9/VGF/SCG2/SCG3/APOA2/TMEM132A/APOL1/SPP1/LGALS1/CHGB/IL6/ITIH2/FN1/FGG/CALU/IGFBP3/PRSS23/LAMB1/TNC/FUCA2/CKAP4/F5/IGFBP5/FSTL3/VCAN
R-HSA-194315	Signaling by Rho GTPases	388	0.46894239441926	2.04594872417817	0.012987012987013	0.0467398924982473	0.0311364998146219	5317	tags=30%	list=17%	signal=25%	TUBA3C/SKA1/NDC80/RHOV/KIF2C/CDC20/ARHGAP36/BUB1B/BIRC5/MAD2L1/CENPA/S100A8/KIF14/CDCA8/ARHGAP11A/DEPDC1B/AURKB/PLK1/CENPE/NUF2/PRC1/BUB1/CDC25C/SPC25/CENPF/KLK2/CENPI/CENPU/SPC24/ERCC6L/ZWINT/RACGAP1/DIAPH3/IQGAP3/CENPK/CENPM/KIF18A/ECT2/CENPN/S100A9/ARHGEF4/TUBB2B/RHOF/ARHGAP11B/CENPH/TUBB3/PFN2/INCENP/KLK3/KNTC1/NGEF/TUBA3E/WASF1/TUBA1C/ARHGEF39/ZWILCH/TUBAL3/TUBA1B/CENPO/SPDL1/RHPN2/TUBB6/TUB…
R-HSA-3229121	Glycogen storage diseases	16	0.669530080718294	1.67582701853934	0.0130208333333333	0.046741452991453	0.0311375393612236	814	tags=12%	list=3%	signal=12%	G6PC/GYS2
R-HSA-3928665	EPH-ephrin mediated repulsion of cells	51	0.506070671322751	1.69869158493212	0.0130718954248366	0.0468047406515889	0.0311796994115096	8452	tags=59%	list=28%	signal=43%	EPHA7/EPHA6/EPHB2/EFNA2/DNM1/YES1/EPHB1/EPHA8/AP2S1/CLTCL1/ACTG1/AP2M1/EPHA2/ACTB/ADAM10/EPHA1/VAV2/MMP9/RAC1/EPHB6/AP2A1/PSENEN/TIAM1/AP2B1/EFNA3/CLTA/EFNB2/EPHB4/VAV3/LYN
R-HSA-6799198	Complex I biogenesis	49	0.487380247157138	1.61384849226557	0.0133779264214047	0.0476952951998092	0.0317729560503992	12842	tags=88%	list=42%	signal=51%	NDUFA9/NDUFA12/NDUFAF4/NDUFB5/NDUFB4/NDUFV2/NDUFAF5/NDUFB9/NDUFB3/TIMMDC1/NDUFS6/ACAD9/NDUFAB1/NDUFA8/NDUFS5/NDUFB6/NUBPL/NDUFA1/NDUFS1/NDUFS2/NDUFS8/NDUFB11/NDUFS3/NDUFA11/NDUFB2/NDUFB7/NDUFS4/NDUFA3/NDUFC2/NDUFB8/NDUFB1/NDUFA6/ECSIT/NDUFC1/NDUFA10/TMEM126B/NDUFB10/NDUFAF2/NDUFAF3/NDUFV1/NDUFAF7/NDUFA7/NDUFS7
R-HSA-6785807	Interleukin-4 and Interleukin-13 signaling	108	0.369330955208261	1.39339402177227	0.0133928571428571	0.0476952951998092	0.0317729560503992	4244	tags=24%	list=14%	signal=21%	LBP/IL1A/BIRC5/IL17A/FSCN1/TWIST1/SAA1/IL23A/MMP3/CXCL8/ANXA1/HIF1A/SOX2/FASLG/IL6/FN1/NOS2/MYC/STAT1/IL1B/LCN2/ITGB1/HSP90AA1/LIF/CCL11/MMP1
R-HSA-8951664	Neddylation	229	0.327629005221092	1.376657374962	0.0134228187919463	0.0476952951998092	0.0317729560503992	7375	tags=37%	list=24%	signal=28%	BIRC5/DTL/UBD/FBXO17/CCNF/ASB18/SKP2/FBXO32/HIF1A/LRR1/ASB15/PSMB9/FBXO27/PSMD14/CAND1/KLHL5/KLHL13/PSME2/PSMA6/PSMD2/PSMD11/COPS6/PSMC4/ASB5/PSMB5/ASB10/KLHL42/FBXO41/DCUN1D5/PSMD1/PSMB3/UCHL3/DCAF13/UBE2M/PSMA5/PSMD12/WDR5/PSMA7/WSB2/PSMA4/UBE2D1/PSMC2/PSME4/FBXL19/PSMB2/PSME3/UBE2F/CUL2/FBXL13/PSMB7/PSMC1/COMMD8/PSMA2/PSMD7/PSMB8/DCUN1D1/PSMB4/PSMD8/RBBP7/PSMD3/COPS3/RNF7/FBXO30/PSMC5/NEDD8/PS…
R-HSA-114452	Activation of BH3-only proteins	30	0.580455557841868	1.71183537397559	0.0136239782016349	0.0482875176766806	0.0321674741816083	8115	tags=57%	list=26%	signal=42%	PMAIP1/E2F1/YWHAG/YWHAZ/SFN/BID/TFDP1/YWHAQ/DYNLL1/TP63/AKT3/AKT2/BCL2L11/YWHAH/BCL2/YWHAB/PPP3R1
R-HSA-6796648	TP53 Regulates Transcription of DNA Repair Genes	58	0.468751182271276	1.61316454964805	0.0136986301369863	0.048429500484295	0.0322620582173574	10586	tags=64%	list=34%	signal=42%	CHEK1/FANCI/BRCA1/FANCD2/MSH2/SUPT16H/SSRP1/GTF2H3/MDC1/POLR2J/CDK12/POLR2H/POLR2K/CCNK/FANCC/NELFE/POLR2D/POLR2G/MNAT1/GTF2F2/SUPT5H/POLR2I/CCNT1/NELFB/POLR2B/NELFA/RAD51D/PMS2/NELFCD/ERCC2/ATR/GTF2H4/CTDP1/ERCC3/GTF2H1/TCEA1/SUPT4H1
R-HSA-8854691	Interleukin-20 family signaling	25	0.614013123248639	1.72243418090034	0.0138121546961326	0.0487078503138177	0.0324474852466485	4468	tags=32%	list=15%	signal=27%	IL20RB/IFNL2/IFNL3/IL22RA1/STAT1/IFNL1/IL19/PTPN11
