# Supplementary material for: GDPLichi: a DNA Damage Repair-Related Gene Classifier for Predicting Lung Adenocarcinoma Immune Checkpoint Inhibitors Response
Source: Front Oncol. 2021 Dec 2;11:733533. doi: 10.3389/fonc.2021.733533 (PMC8713481; doi:10.3389/fonc.2021.733533)
Supplement: Supplementary File 4 — Jianguoyun source data download link. [file DataSheet_4.zip]

Archive with 1 entries (1 files):
- Table 3.DOCX
